# Supplementary material for: Identification and Characterization of Histone Modification Gene Families and Their Expression Patterns During Pod and Seed Development in Peanut
Source: Int J Mol Sci. 2025 Mar 13;26(6):2591. doi: 10.3390/ijms26062591 (PMC11942463; doi:10.3390/ijms26062591)
Supplement: Supplementary file 1 [file ijms-26-02591-s001.zip › Supplemental Table-20250307-revised.xlsx]

## Sheet: Table S1
Gene name	Group ID	Gene locus (Gene ID)	CDS(bp)	Strand	Chromosome	Subgenome	OFR(aa)	Exon number	Intron number	CDS number	Position from:to	At-Gene locus（Gene ID）	At-gene name
HAC gene subfamily
AhHAC01	HAC-Ⅰ	arahy.Tifrunner.gnm1.ann1.DM6RAW	5316	-	4	A	1771	19	18	18	73434:84954	AT1G16710	AtHAC12
AhHAC02	HAC-Ⅱ	arahy.Tifrunner.gnm1.ann1.9W5653	4350	+	10	A	1449	16	15	15	112787534:112797044	AT1G79000	AtHAC1
AhHAC03	HAC-Ⅰ	arahy.Tifrunner.gnm1.ann1.PZ05LS	5193	-	14	B	1730	17	16	16	469147:480442	AT1G16710	AtHAC12
AhHAC04	HAC-Ⅱ	arahy.Tifrunner.gnm1.ann1.6WKR13	4305	+	20	B	1434	1	0	14	139371814:139381412	AT1G79000	AtHAC1
HAF gene subfamily
AhHAF01	HAF-Ⅰ	arahy.Tifrunner.gnm1.ann1.9SH8TS	5529	+	5	A	1842	21	20	21	2429032:2447332	AT1G32750	AtHAF1
AhHAF02	HAF-Ⅰ	arahy.Tifrunner.gnm1.ann1.4559ZH	5529	+	15	B	1842	21	20	21	2429032:2447332	AT1G32750	AtHAF1
HAG gene subfamily
AhHAG01	HAG-Ⅰ	arahy.Tifrunner.gnm1.ann1.Y3SZAS	1710	+	3	A	569	9	8	9	42604647:42608654	AT5G50320	AtHAG3
AhHAG02	HAG-Ⅱ	arahy.Tifrunner.gnm1.ann1.CWN4E9	1422	+	3	A	473	9	8	9	129570775:129573905	AT5G56740	AtHAG2
AhHAG03	HAG-Ⅰ	arahy.Tifrunner.gnm1.ann1.598RU2	1773	-	13	B	590	11	10	11	2045083:2049102	AT5G50320	AtHAG3
AhHAG04	HAG-Ⅱ	arahy.Tifrunner.gnm1.ann1.T94LMP	1422	+	13	B	473	9	8	9	131978146:131981288	AT5G56740	AtHAG2
HAM gene subfamily
AhHAM01	HAM-Ⅰ	arahy.Tifrunner.gnm1.ann1.B54JNT	1338	-	3	A	445	9	8	9	42885188:42889899	AT5G64610	AtHAM1
AhHAM02	HAM-Ⅰ	arahy.Tifrunner.gnm1.ann1.KN38JA	621	-	6	A	206	6	5	6	8772793:8774667	AT5G64610	AtHAM1
AhHAM03	HAM-Ⅰ	arahy.Tifrunner.gnm1.ann1.B34789	447	+	6	A	148	6	5	5	8852022:8854052	AT5G64610	AtHAM1
AhHAM04	HAM-Ⅰ	arahy.Tifrunner.gnm1.ann1.10Y5RS	906	+	9	A	301	9	8	9	6307144:6309782	AT5G64610	AtHAM1
AhHAM05	HAM-Ⅰ	arahy.Tifrunner.gnm1.ann1.6W1W5K	1338	+	13	B	445	9	8	9	1759221:1763974	AT5G64610	AtHAM1
AhHAM06	HAM-Ⅰ	arahy.Tifrunner.gnm1.ann1.D5YD9F	888	-	20	B	295	6	5	6	119440167:119442207	AT5G64610	AtHAM1
HDA gene subfamily
AhHDA01	HDA-Ⅲ	arahy.Tifrunner.gnm1.ann1.0DY3J5	1125	-	1	A	374	5	4	3	1801020:1810033	AT4G38130	AtHDA19
AhHDA02	HDA-Ⅲ	arahy.Tifrunner.gnm1.ann1.U3SYI0	1203	-	1	A	400	7	6	6	70227522:70232486	AT5G63110	AtHDA6
AhHDA03	HDA-Ⅱ	arahy.Tifrunner.gnm1.ann1.XDJV4T	1362	+	1	A	453	16	15	15	108212715:108221008	AT3G18520	AtHDA15
AhHDA04	HDA-Ⅱ	arahy.Tifrunner.gnm1.ann1.ZD7DCY	1290	-	1	A	429	9	8	9	110036220:110042403	AT5G61060	AtHDA5
AhHDA05	HDA-Ⅲ	arahy.Tifrunner.gnm1.ann1.HKB08G	1290	-	3	A	429	14	13	14	430672:435231	AT3G44680	AtHDA9
AhHDA06	HDA-Ⅱ	arahy.Tifrunner.gnm1.ann1.BJM2KG	273	+	3	A	90	4	3	2	3664918:3667408	AT1G08460	AtHDA8
AhHDA07	HDA-Ⅲ	arahy.Tifrunner.gnm1.ann1.AZF8WI	1203	+	3	A	400	7	6	5	43353291:43358066	AT5G63110	AtHDA6
AhHDA08	HDA-Ⅱ	arahy.Tifrunner.gnm1.ann1.JNKP0R	1260	+	3	A	419	9	8	9	120047696:120051853	AT4G33470	AtHDA14
AhHDA09	HDA-Ⅰ	arahy.Tifrunner.gnm1.ann1.U8SEXI	1170	+	6	A	389	14	13	13	111478026:111483580	AT5G26040	AtHDA2
AhHDA10	HDA-Ⅱ	arahy.Tifrunner.gnm1.ann1.MVN91E	1137	-	8	A	378	3	2	3	30995147:30998036	AT1G08460	AtHDA8
AhHDA11	HDA-Ⅲ	arahy.Tifrunner.gnm1.ann1.CW9Q3P	1527	+	11	B	508	9	8	8	12957264:12977621	AT4G38130	AtHDA19
AhHDA12	HDA-Ⅲ	arahy.Tifrunner.gnm1.ann1.CE95IG	1236	+	11	B	411	4	3	7	89702158:89709726	AT5G63110	AtHDA6
AhHDA13	HDA-Ⅱ	arahy.Tifrunner.gnm1.ann1.T7KHNQ	1542	+	11	B	513	2	1	10	128110097:128120101	AT5G61060	AtHDA5
AhHDA14	HDA-Ⅲ	arahy.Tifrunner.gnm1.ann1.ZNV7VU	1290	-	13	B	429	14	13	14	2430293:2434859	AT3G44680	AtHDA9
AhHDA15	HDA-Ⅱ	arahy.Tifrunner.gnm1.ann1.YD5ENU	1731	+	13	B	576	18	17	17	45343347:45351644	AT3G18520	AtHDA15
AhHDA16	HDA-Ⅱ	arahy.Tifrunner.gnm1.ann1.YLDT1P	1260	+	13	B	419	9	8	9	122787576:122792844	AT4G33470	AtHDA14
AhHDA17	HDA-Ⅰ	arahy.Tifrunner.gnm1.ann1.3J87F1	1170	+	16	B	389	14	13	13	150242079:150247565	AT5G26040	AtHDA2
AhHDA18	HDA-Ⅲ	arahy.Tifrunner.gnm1.ann1.3S2NM0	1203	-	17	B	400	10	9	5	235892:252040	AT5G63110	AtHDA6
AhHDA19	HDA-Ⅱ	arahy.Tifrunner.gnm1.ann1.Z2UDZG	1146	-	18	B	381	3	2	3	6792778:6795657	AT1G08460	AtHDA8
AhHDA20	HDA-Ⅰ	arahy.Tifrunner.gnm1.ann1.GYHR0X	564	-	18	B	187	5	4	5	95079497:95081788	AT4G15470
HDMA gene subfamily
AhHDMA01	HDMA-Ⅰ	arahy.Tifrunner.gnm1.ann1.3Z4KTG	3123	+	3	A	1040	8	7	7	4734678:4741053	AT4G34430
AhHDMA02	HDMA-Ⅱ	arahy.Tifrunner.gnm1.ann1.Y4AQW3	2403	+	5	A	800	1	0	1	98984932:98987334	AT1G62830	AtHDMA3
AhHDMA03	HDMA-Ⅱ	arahy.Tifrunner.gnm1.ann1.L168PW	2802	-	5	A	933	5	4	5	107896287:107900927	AT3G10390	AtHDMA1
AhHDMA04	HDMA-Ⅱ	arahy.Tifrunner.gnm1.ann1.26R1CG	5568	-	6	A	1855	1	0	9	18716552:18727117	AT4G16310	AtHDMA4
AhHDMA05	HDMA-Ⅰ	arahy.Tifrunner.gnm1.ann1.W4A4ZK	1476	-	8	A	491	5	4	5	4318643:4321341	AT2G33610
AhHDMA06	HDMA-Ⅰ	arahy.Tifrunner.gnm1.ann1.D2JSQE	2388	-	8	A	795	9	8	9	10272602:10277719	AT1G21700
AhHDMA07	HDMA-Ⅱ	arahy.Tifrunner.gnm1.ann1.0C8612	2241	-	8	A	746	2	1	2	42668263:42672460	AT3G13682	AtHDMA2
AhHDMA08	HDMA-Ⅰ	arahy.Tifrunner.gnm1.ann1.Z6G03S	1767	+	8	A	588	8	7	8	50349955:50353829	AT2G47620
AhHDMA09	HDMA-Ⅰ	arahy.Tifrunner.gnm1.ann1.VE4HHH	3123	+	13	B	1040	8	7	7	7215294:7221644	AT4G34430
AhHDMA10	HDMA-Ⅱ	arahy.Tifrunner.gnm1.ann1.5UD55A	2973	+	15	B	990	8	7	7	129139067:129147823	AT3G10390	AtHDMA1
AhHDMA11	HDMA-Ⅱ	arahy.Tifrunner.gnm1.ann1.I6MCCY	2403	-	15	B	800	1	0	1	146181551:146183953	AT1G62830	AtHDMA3
AhHDMA12	HDMA-Ⅱ	arahy.Tifrunner.gnm1.ann1.VSCY1A	5625	+	16	B	1874	11	10	9	887694:898257	AT4G16310	AtHDMA4
AhHDMA13	HDMA-Ⅰ	arahy.Tifrunner.gnm1.ann1.L2XFJE	1464	+	17	B	487	5	4	5	101965846:101968562	AT2G33610
AhHDMA14	HDMA-Ⅰ	arahy.Tifrunner.gnm1.ann1.8ZSB7P	2388	-	17	B	795	9	8	9	126560770:126565887	AT1G21700
AhHDMA15	HDMA-Ⅱ	arahy.Tifrunner.gnm1.ann1.S62F0N	2352	-	18	B	783	3	2	3	119997196:120001041	AT3G13682	AtHDMA2
AhHDMA16	HDMA-Ⅰ	arahy.Tifrunner.gnm1.ann1.N0U0UU	1713	+	18	B	570	7	6	7	134374607:134378480	AT2G47620
HDT gene subfamily
AhHDT01	HDT-Ⅰ	arahy.Tifrunner.gnm1.ann1.BG7X3L	1095	+	3	A	364	10	9	8	510829:519736
AhHDT02	HDT-Ⅰ	arahy.Tifrunner.gnm1.ann1.FWC0NE	777	+	6	A	258	9	8	7	58248037:58252359	At5g03740	AtHDT3
AhHDT03	HDT-Ⅰ	arahy.Tifrunner.gnm1.ann1.63G8L5	864	-	8	A	287	10	9	10	29967419:29970440	At5g22650	AtHDT2
AhHDT04	HDT-Ⅰ	arahy.Tifrunner.gnm1.ann1.VS5FH3	783	+	13	B	260	9	8	8	2514202:2516603	At5g03740	AtHDT3
AhHDT05	HDT-Ⅰ	arahy.Tifrunner.gnm1.ann1.NDTT14	870	-	13	B	289	9	8	8	14566420:14569241	At5g03740	AtHDT3
AhHDT06	HDT-Ⅰ	arahy.Tifrunner.gnm1.ann1.TTDV1E	1023	-	16	B	340	11	10	10	80465953:80470299	At5g03740	AtHDT3
AhHDT07	HDT-Ⅰ	arahy.Tifrunner.gnm1.ann1.DY7VNH	819	-	18	B	272	9	8	9	5623178:5626210	At5g22650	AtHDT2
AhHDT08	HDT-Ⅰ	arahy.Tifrunner.gnm1.ann1.LFCJ36	597	+	18	B	198	7	6	6	47400152:47402058
JMJ gene subfamily	J gene fami-
AhJMJ01	JMJ-Ⅰ	arahy.Tifrunner.gnm1.ann1.SLLT2W	2769	-	1	A	922	15	14	13	24060867:24067965	AT1G62310	AtJMJ29
AhJMJ02	JMJ-Ⅱ	arahy.Tifrunner.gnm1.ann1.5L52L8	222	+	2	A	73	5	4	5	76027768:76030092	AT1G62310	AtJMJ29
AhJMJ03	JMJ-Ⅳ	arahy.Tifrunner.gnm1.ann1.GH32MD	4659	-	3	A	1552	6	5	6	42696344:42705431	AT3G48430	AtJMJ12
AhJMJ04	JMJ-Ⅲ	arahy.Tifrunner.gnm1.ann1.YB98JC	3144	-	3	A	1047	12	11	11	73475846:73483498	AT4G20400	AtJMJ14
AhJMJ05	JMJ-Ⅰ	arahy.Tifrunner.gnm1.ann1.AKBJ55	3078	+	3	A	1025	12	11	12	126429302:126436018	AT4G21430	AtJMJ28
AhJMJ06	JMJ-Ⅲ	arahy.Tifrunner.gnm1.ann1.YCYE8Z	2925	-	3	A	974	2	1	11	137037194:137043114	AT4G20400	AtJMJ14
AhJMJ07	JMJ-Ⅳ	arahy.Tifrunner.gnm1.ann1.NP34ZW	3543	+	5	A	1180	14	13	14	1425499:1433940	AT5G46910	AtJMJ13
AhJMJ08	JMJ-Ⅲ	arahy.Tifrunner.gnm1.ann1.AJP7R9	5622	+	5	A	1873	33	32	33	41943244:41958897	AT1G63490	AtJMJ17
AhJMJ09	JMJ-Ⅲ	arahy.Tifrunner.gnm1.ann1.Y65GI2	2085	+	6	A	694	9	8	6	1274916:1280942	AT1G08620	AtJMJ16
AhJMJ10	JMJ-Ⅰ	arahy.Tifrunner.gnm1.ann1.TZG1XT	3642	+	6	A	1213	14	13	14	2457822:2471119	AT4G00990	AtJMJ27
AhJMJ11	JMJ-Ⅰ	arahy.Tifrunner.gnm1.ann1.1GV9MA	4635	+	6	A	1544	8	7	16	106298651:106323963	AT3G07610	AtJMJ25
AhJMJ12	JMJ-Ⅳ	arahy.Tifrunner.gnm1.ann1.SUA2GQ	318	+	7	A	105	2	1	2	16939147:16939701	AT5G46910	AtJMJ13
AhJMJ13	JMJ-Ⅳ	arahy.Tifrunner.gnm1.ann1.SH03NM	327	+	8	A	108	2	1	2	38549120:38549564	AT5G46910	AtJMJ13
AhJMJ14	JMJ-Ⅰ	arahy.Tifrunner.gnm1.ann1.D02CS5	2877	+	9	A	958	13	12	13	31812342:31820396	AT1G09060	AtJMJ24
AhJMJ15	JMJ-Ⅰ	arahy.Tifrunner.gnm1.ann1.JYC97M	3165	+	9	A	1054	13	12	13	114964545:114971892	AT3G07610	AtJMJ25
AhJMJ16	JMJ-Ⅳ	arahy.Tifrunner.gnm1.ann1.Z1XI1M	4149	+	9	A	1382	7	6	7	119002891:119011302	AT5G04240	AtJMJ11
AhJMJ17	JMJ-Ⅰ	arahy.Tifrunner.gnm1.ann1.SL1AZZ	3054	-	10	A	1017	12	11	12	3271387:3277795	AT4G21430	AtJMJ28
AhJMJ18	JMJ-Ⅰ	arahy.Tifrunner.gnm1.ann1.92J8KS	2745	+	11	B	914	13	12	12	27862698:27868908	AT1G62310	AtJMJ29
AhJMJ19	JMJ-Ⅰ	arahy.Tifrunner.gnm1.ann1.BL8W3W	3078	-	12	B	1025	12	11	12	117025116:117031218	AT4G21430	AtJMJ28
AhJMJ20	JMJ-Ⅳ	arahy.Tifrunner.gnm1.ann1.28MHAL	4833	+	13	B	1610	8	7	8	1954539:1963489	AT3G48430	AtJMJ12
AhJMJ21	JMJ-Ⅳ	arahy.Tifrunner.gnm1.ann1.E8UHAN	1677	+	13	B	558	11	10	11	10308000:10311372	AT5G46910	AtJMJ13
AhJMJ22	JMJ-Ⅲ	arahy.Tifrunner.gnm1.ann1.97ZL4S	3144	-	13	B	1047	12	11	11	59464560:59472306	AT4G20400	AtJMJ14
AhJMJ23	JMJ-Ⅲ	arahy.Tifrunner.gnm1.ann1.WFH4QC	2934	-	13	B	977	2	1	11	139854287:139860206	AT1G30810	AtJMJ18
AhJMJ24	JMJ-Ⅰ	arahy.Tifrunner.gnm1.ann1.7ABK7H	2379	-	14	B	792	15	14	13	6488837:6495925	AT1G11950	AtJMJ26
AhJMJ25	JMJ-Ⅳ	arahy.Tifrunner.gnm1.ann1.NS6D80	3543	+	15	B	1180	14	13	14	1425499:1433940	AT5G46910	AtJMJ13
AhJMJ26	JMJ-Ⅲ	arahy.Tifrunner.gnm1.ann1.6V6FMV	5616	-	15	B	1871	33	32	33	15779674:15796220	AT1G63490	AtJMJ17
AhJMJ27	JMJ-Ⅱ	arahy.Tifrunner.gnm1.ann1.XU9CUQ	495	+	15	B	164	5	4	5	157131196:157132597	AT1G08830
AhJMJ28	JMJ-Ⅰ	arahy.Tifrunner.gnm1.ann1.T50NSM	3045	-	16	B	1014	18	17	18	22577549:22586400	AT4G00990	AtJMJ27
AhJMJ29	JMJ-Ⅲ	arahy.Tifrunner.gnm1.ann1.VD3H3C	2085	-	16	B	694	2	1	6	27033787:27040495	AT1G08620	AtJMJ16
AhJMJ30	JMJ-Ⅰ	arahy.Tifrunner.gnm1.ann1.9S6AA1	4416	+	16	B	1471	9	8	17	139077377:139098136	AT3G07610	AtJMJ25
AhJMJ31	JMJ-Ⅰ	arahy.Tifrunner.gnm1.ann1.GQG5UP	2874	+	19	B	957	13	12	13	39683807:39691892	AT1G09060	AtJMJ24
AhJMJ32	JMJ-Ⅲ	arahy.Tifrunner.gnm1.ann1.WQ4R53	3780	+	19	B	1259	11	10	11	96910692:96918053	AT1G08620	AtJMJ16
AhJMJ33	JMJ-Ⅳ	arahy.Tifrunner.gnm1.ann1.5T63VN	4149	-	19	B	1382	8	7	7	146221974:146230430	AT5G04240	AtJMJ11
AhJMJ34	JMJ-Ⅰ	arahy.Tifrunner.gnm1.ann1.991T1P	3171	-	19	B	1056	13	12	13	153095373:153102759	AT3G07610	AtJMJ25
AhJMJ35	JMJ-Ⅰ	arahy.Tifrunner.gnm1.ann1.HA6SXM	3054	-	20	B	1017	13	12	12	5692048:5698593	AT4G21430	AtJMJ28
PRMT gene subfamily
AhPRMT01	PRMT-Ⅱ	arahy.Tifrunner.gnm1.ann1.66HY6B	1941	-	8	A	646	23	22	23	45686219:45694244	AT4G31120	AtPMRT5
AhPRMT02	PRMT-Ⅱ	arahy.Tifrunner.gnm1.ann1.S977N0	1941	-	18	B	646	24	23	23	127381767:127389869	AT4G31120	AtPMRT5
SDG gene subfamily
AhSDG01	SDG-Ⅱ	arahy.Tifrunner.gnm1.ann1.GI7SC3	4470	-	1	A	1489	14	13	12	1039456:1050255	AT2G23740	AtSDG6
AhSDG02	SDG-Ⅴ	arahy.Tifrunner.gnm1.ann1.G2C68E	2496	-	1	A	831	3	2	3	10611711:10617190	AT4G13460	AtSDG22
AhSDG03	SDG-Ⅰ	arahy.Tifrunner.gnm1.ann1.2VZW82	1395	+	1	A	464	16	15	16	19872082:19876538	AT3G21820	AtSDG36
AhSDG04	SDG-Ⅲ	arahy.Tifrunner.gnm1.ann1.C4BN37	2232	-	1	A	743	1	0	1	35017502:35019733	AT2G22740	AtSDG23
AhSDG05	SDG-Ⅰ	arahy.Tifrunner.gnm1.ann1.B1Q0FL	1788	-	1	A	595	13	12	13	96161322:96167573	AT2G18850
AhSDG06	SDG-Ⅷ	arahy.Tifrunner.gnm1.ann1.XD33H1	1692	-	1	A	563	2	1	10	97135269:97141574	AT4G30860	AtSDG4
AhSDG07	SDG-Ⅱ	arahy.Tifrunner.gnm1.ann1.ZB9HG3	2337	-	2	A	778	13	12	11	19336951:19346584	AT3G04380	AtSDG31
AhSDG08	SDG-Ⅲ	arahy.Tifrunner.gnm1.ann1.UA1VTY	1641	+	2	A	546	2	1	2	90752097:90754100	AT2G35160	AtSDG9
AhSDG09	SDG-Ⅰ	arahy.Tifrunner.gnm1.ann1.HT4QGD	1005	-	2	A	334	7	6	7	99509189:99512931	AT5G06620	AtSDG38
AhSDG10	SDG-Ⅹ	arahy.Tifrunner.gnm1.ann1.6VV6NG	2829	+	3	A	942	23	22	23	121681878:121688947	AT3G61740	AtSDG14
AhSDG11	SDG-Ⅰ	arahy.Tifrunner.gnm1.ann1.YEC905	1500	+	3	A	499	6	5	6	135280332:135283749	AT1G14030	AtSDG43
AhSDG12	SDG-Ⅰ	arahy.Tifrunner.gnm1.ann1.AF56D0	1425	-	3	A	474	5	4	5	135837787:135841562	AT1G24610
AhSDG13	SDG-Ⅱ	arahy.Tifrunner.gnm1.ann1.I3MG1X	2052	-	4	A	683	19	18	19	18906396:18913720	AT3G21820	AtSDG36
AhSDG14	SDG-Ⅰ	arahy.Tifrunner.gnm1.ann1.MH4CM1	1452	+	4	A	483	13	12	13	21210514:21215926	AT4G20130
AhSDG15	SDG-Ⅹ	arahy.Tifrunner.gnm1.ann1.36ZQJX	3852	+	4	A	1283	3	2	17	22385196:22396747	AT5G42400	AtSDG25
AhSDG16	SDG-Ⅰ	arahy.Tifrunner.gnm1.ann1.1L2ERA	1326	-	4	A	441	15	14	13	114585910:114591758	AT1G01920	AtSDG42
AhSDG17	SDG-Ⅰ	arahy.Tifrunner.gnm1.ann1.DS9TRP	309	-	4	A	102	3	2	3	114790376:114790978	AT3G07670
AhSDG18	SDG-Ⅰ	arahy.Tifrunner.gnm1.ann1.CZ6VEU	1524	+	4	A	507	12	11	12	115002192:115006758	AT3G07670
AhSDG19	SDG-Ⅹ	arahy.Tifrunner.gnm1.ann1.NCWU1I	3423	-	4	A	1140	25	24	25	126617409:126625665	AT1G05830	AtSDG30
AhSDG20	SDG-Ⅹ	arahy.Tifrunner.gnm1.ann1.ZW62G6	900	-	5	A	299	2	1	2	2042774:2044484	AT2G19640	AtSDG39
AhSDG21	SDG-Ⅲ	arahy.Tifrunner.gnm1.ann1.LAJ77U	2796	+	5	A	931	2	1	2	5167243:5170129	AT2G22740	AtSDG23
AhSDG22	SDG-Ⅸ	arahy.Tifrunner.gnm1.ann1.4E9YQ9	3381	+	5	A	1126	25	24	23	8048876:8060237	AT5G67130
AhSDG23	SDG-Ⅱ	arahy.Tifrunner.gnm1.ann1.12AQES	4767	-	5	A	1588	16	15	15	9484040:9493984	AT2G23740	AtSDG6
AhSDG24	SDG-Ⅷ	arahy.Tifrunner.gnm1.ann1.F1EX5J	1674	-	5	A	557	16	15	16	88330951:88348515	AT4G20350
AhSDG25	SDG-Ⅱ	arahy.Tifrunner.gnm1.ann1.68RZIY	2259	+	6	A	752	13	12	10	941370:949420	AT3G04380	AtSDG31
AhSDG26	SDG-Ⅹ	arahy.Tifrunner.gnm1.ann1.M25YX6	2769	+	6	A	922	23	22	23	2529365:2535349	AT3G61740	AtSDG14
AhSDG27	SDG-Ⅱ	arahy.Tifrunner.gnm1.ann1.K3KASK	1980	-	6	A	659	8	7	8	3573669:3580014	AT3G04380	AtSDG31
AhSDG28	SDG-Ⅸ	arahy.Tifrunner.gnm1.ann1.B4Q1Z0	2820	+	6	A	939	17	16	17	7618215:7625787	AT4G02020	AtSDG10
AhSDG29	SDG-Ⅰ	arahy.Tifrunner.gnm1.ann1.62D34N	792	+	6	A	263	8	7	8	75236798:75241078	AT3G21820	AtSDG36
AhSDG30	SDG-Ⅴ	arahy.Tifrunner.gnm1.ann1.3AS2PE	2097	+	6	A	698	2	1	2	85055782:85058284	AT1G73100	AtSDG19
AhSDG31	SDG-Ⅲ	arahy.Tifrunner.gnm1.ann1.ZU3NW2	2862	+	6	A	953	20	19	20	98899060:98912692	AT5G13960	AtSDG33
AhSDG32	SDG-Ⅹ	arahy.Tifrunner.gnm1.ann1.CMJ8L0	3261	-	6	A	1086	23	22	23	107262227:107271129	AT5G53430	AtSDG29
AhSDG33	SDG-Ⅹ	arahy.Tifrunner.gnm1.ann1.27B95C	1212	+	6	A	403	11	10	11	107462808:107466305	AT5G53430	AtSDG29
AhSDG34	SDG-Ⅹ	arahy.Tifrunner.gnm1.ann1.U79B3Z	1518	+	6	A	505	11	10	11	109281282:109286574	AT1G05830	AtSDG30
AhSDG35	SDG-Ⅰ	arahy.Tifrunner.gnm1.ann1.Y82BEI	1587	+	7	A	528	7	6	7	13680058:13685658	AT5G17240	AtSDG40
AhSDG36	SDG-Ⅰ	arahy.Tifrunner.gnm1.ann1.2Q625H	1392	-	7	A	463	6	5	6	14522114:14525206	AT5G17240	AtSDG40
AhSDG37	SDG-Ⅹ	arahy.Tifrunner.gnm1.ann1.SPP5W5	3285	+	8	A	1094	23	22	23	7748274:7755549	AT4G27910	AtSDG16
AhSDG38	SDG-Ⅶ	arahy.Tifrunner.gnm1.ann1.Z22D2G	6105	-	8	A	2034	17	16	17	9988273:10002205	AT1G77300	AtSDG8
AhSDG39	SDG-Ⅰ	arahy.Tifrunner.gnm1.ann1.WF7TJ5	1506	-	8	A	501	14	13	14	11497917:11501901	AT2G17900	AtSDG37
AhSDG40	SDG-Ⅰ	arahy.Tifrunner.gnm1.ann1.XAPR04	1473	-	8	A	490	15	14	15	32123075:32127793	AT3G21820	AtSDG36
AhSDG41	SDG-Ⅶ	arahy.Tifrunner.gnm1.ann1.D032ER	7017	-	8	A	2338	6	5	21	32280173:32293282
AhSDG42	SDG-Ⅴ	arahy.Tifrunner.gnm1.ann1.KX5A8F	2394	-	8	A	797	1	0	1	42912207:42914600	AT5G04940	AtSDG32
AhSDG43	SDG-Ⅹ	arahy.Tifrunner.gnm1.ann1.KMC0NT	2931	-	8	A	976	21	20	21	49138262:49145841	AT3G61740	AtSDG14
AhSDG44	SDG-Ⅸ	arahy.Tifrunner.gnm1.ann1.46RN8V	2571	+	9	A	856	17	16	17	17656208:17671381	AT4G02020	AtSDG10
AhSDG45	SDG-Ⅱ	arahy.Tifrunner.gnm1.ann1.K131WV	2211	-	9	A	736	12	11	12	45815334:45832604	AT3G04380	AtSDG31
AhSDG46	SDG-Ⅰ	arahy.Tifrunner.gnm1.ann1.H6ML7T	1551	+	9	A	516	6	5	6	81410889:81414942	AT3G56570
AhSDG47	SDG-Ⅷ	arahy.Tifrunner.gnm1.ann1.SCNC0P	1050	+	9	A	349	14	13	12	83425372:83432334	AT2G44150	AtSDG7
AhSDG48	SDG-Ⅱ	arahy.Tifrunner.gnm1.ann1.IBY72V	1476	+	9	A	491	15	14	15	115813886:115820364	AT3G55080
AhSDG49	SDG-Ⅰ	arahy.Tifrunner.gnm1.ann1.83HUSC	1698	+	9	A	565	12	11	11	117214969:117222658	AT1G76710	AtSDG26
AhSDG50	SDG-Ⅴ	arahy.Tifrunner.gnm1.ann1.IE8JUR	2562	-	10	A	853	18	17	18	79279044:79286308	AT1G33400
AhSDG51	SDG-Ⅵ	arahy.Tifrunner.gnm1.ann1.655WP4	1146	+	10	A	381	6	5	6	90400572:90404708	AT5G09790	AtSDG15
AhSDG52	SDG-Ⅱ	arahy.Tifrunner.gnm1.ann1.GN3J12	1029	+	10	A	342	2	1	2	114128492:114131613	AT3G03750	AtSDG20
AhSDG53	SDG-Ⅴ	arahy.Tifrunner.gnm1.ann1.JY9KRK	2178	-	10	A	725	5	4	5	114899623:114903105	AT1G73100	AtSDG19
AhSDG54	SDG-Ⅴ	arahy.Tifrunner.gnm1.ann1.8B0ZRL	2160	-	10	A	719	1	0	1	116448926:116451085	AT4G13460	AtSDG22
AhSDG55	SDG-Ⅴ	arahy.Tifrunner.gnm1.ann1.TB4ASA	2502	+	11	B	833	2	1	2	943894:949876	AT4G13460	AtSDG22
AhSDG56	SDG-Ⅱ	arahy.Tifrunner.gnm1.ann1.TRUR1F	417	-	11	B	138	6	5	6	14438665:14440446	AT3G21820	AtSDG36
AhSDG57	SDG-Ⅱ	arahy.Tifrunner.gnm1.ann1.259MTB	4470	+	11	B	1489	13	12	12	15301432:15310879	AT2G23740	AtSDG6
AhSDG58	SDG-Ⅰ	arahy.Tifrunner.gnm1.ann1.R1IBZY	903	-	11	B	300	9	8	9	25638799:25641840	AT3G21820	AtSDG36
AhSDG59	SDG-Ⅱ	arahy.Tifrunner.gnm1.ann1.LNA654	633	+	11	B	210	8	7	8	111067586:111070490	AT3G21820	AtSDG36
AhSDG60	SDG-Ⅷ	arahy.Tifrunner.gnm1.ann1.BQLE9W	1479	+	11	B	492	13	12	11	147126731:147133042	AT4G30860	AtSDG4
AhSDG61	SDG-Ⅹ	arahy.Tifrunner.gnm1.ann1.TXM5HR	3036	-	12	B	1011	22	21	22	4730277:4737866	AT3G61740	AtSDG14
AhSDG62	SDG-Ⅱ	arahy.Tifrunner.gnm1.ann1.6R0DDZ	2277	-	12	B	758	2	1	9	22720905:22730568	AT5G43990	AtSDG18
AhSDG63	SDG-Ⅶ	arahy.Tifrunner.gnm1.ann1.6PY5RS	318	-	12	B	105	4	3	4	88932843:88934089	AT1G77300	AtSDG8
AhSDG64	SDG-Ⅲ	arahy.Tifrunner.gnm1.ann1.H7WJYE	1659	+	12	B	552	2	1	2	105044681:105048432	AT2G35160	AtSDG9
AhSDG65	SDG-Ⅰ	arahy.Tifrunner.gnm1.ann1.RTBW6H	1008	-	12	B	335	7	6	7	116343492:116347217	AT5G06620	AtSDG38
AhSDG66	SDG-Ⅰ	arahy.Tifrunner.gnm1.ann1.HIV449	1500	+	13	B	499	6	5	6	138154193:138157909	AT1G14030	AtSDG43
AhSDG67	SDG-Ⅰ	arahy.Tifrunner.gnm1.ann1.B96KF5	1425	-	13	B	474	5	4	5	138648491:138652248	AT1G24610
AhSDG68	SDG-Ⅰ	arahy.Tifrunner.gnm1.ann1.P1HIL5	1233	+	13	B	410	1	0	1	143197151:143198383	AT2G19640	AtSDG39
AhSDG69	SDG-Ⅰ	arahy.Tifrunner.gnm1.ann1.RN3XR3	1431	+	14	B	476	14	13	14	21531845:21538172	AT4G20130
AhSDG70	SDG-Ⅹ	arahy.Tifrunner.gnm1.ann1.F7NAU0	3660	+	14	B	1219	1	0	14	22251858:22263553	AT5G42400	AtSDG25
AhSDG71	SDG-Ⅰ	arahy.Tifrunner.gnm1.ann1.P0RXA9	1671	-	14	B	556	16	15	16	126203293:126209193	AT1G01920	AtSDG42
AhSDG72	SDG-Ⅰ	arahy.Tifrunner.gnm1.ann1.ZYNV17	1524	+	14	B	507	12	11	12	126683280:126687837	AT3G07670
AhSDG73	SDG-Ⅹ	arahy.Tifrunner.gnm1.ann1.631JZ3	3423	-	14	B	1140	25	24	25	141052939:141061195	AT1G05830	AtSDG30
AhSDG74	SDG-Ⅹ	arahy.Tifrunner.gnm1.ann1.HTSI62	900	-	15	B	299	2	1	2	2042774:2044484	AT2G19640	AtSDG39
AhSDG75	SDG-Ⅲ	arahy.Tifrunner.gnm1.ann1.Z9SRR3	2796	+	15	B	931	2	1	2	5167243:5170129	AT2G22740	AtSDG23
AhSDG76	SDG-Ⅸ	arahy.Tifrunner.gnm1.ann1.A2AIVT	3378	+	15	B	1125	24	23	23	8112583:8123510	AT5G67130
AhSDG77	SDG-Ⅱ	arahy.Tifrunner.gnm1.ann1.ISY5ET	4560	+	15	B	1519	2	1	11	9540196:9551652	AT2G23740	AtSDG6
AhSDG78	SDG-Ⅷ	arahy.Tifrunner.gnm1.ann1.75P5EB	1665	+	15	B	554	7	6	18	155446613:155461198	AT2G44150	AtSDG7
AhSDG79	SDG-Ⅰ	arahy.Tifrunner.gnm1.ann1.6MC3QX	2022	-	15	B	673	5	4	5	159512418:159515599	AT1G43245	AtSDG41
AhSDG80	SDG-Ⅸ	arahy.Tifrunner.gnm1.ann1.K909MU	2661	-	16	B	886	21	20	17	13012091:13022579	AT4G02020	AtSDG10
AhSDG81	SDG-Ⅱ	arahy.Tifrunner.gnm1.ann1.YP76SE	1938	+	16	B	645	7	6	7	20024784:20032477	AT3G04380	AtSDG31
AhSDG82	SDG-Ⅹ	arahy.Tifrunner.gnm1.ann1.2B8M3G	2769	-	16	B	922	23	22	23	22322226:22327862	AT3G61740	AtSDG14
AhSDG83	SDG-Ⅱ	arahy.Tifrunner.gnm1.ann1.W86IKX	2469	-	16	B	822	1	0	13	28327219:28335337	AT3G04380	AtSDG31
AhSDG84	SDG-Ⅱ	arahy.Tifrunner.gnm1.ann1.I8ZYWJ	522	-	16	B	173	5	4	5	122888605:122890016	AT3G21820	AtSDG36
AhSDG85	SDG-Ⅹ	arahy.Tifrunner.gnm1.ann1.AP90LP	3246	+	16	B	1081	23	22	23	140249182:140258095	AT5G53430	AtSDG29
AhSDG86	SDG-Ⅹ	arahy.Tifrunner.gnm1.ann1.W36I1V	192	+	16	B	63	2	1	2	140327879:140328199	AT5G53430	AtSDG29
AhSDG87	SDG-Ⅵ	arahy.Tifrunner.gnm1.ann1.TZQA37	1011	+	16	B	336	6	5	6	141061800:141066752	AT5G24330	AtSDG34
AhSDG88	SDG-Ⅹ	arahy.Tifrunner.gnm1.ann1.8UN9ME	1617	+	16	B	538	10	9	10	147848457:147853577	AT1G05830	AtSDG30
AhSDG89	SDG-Ⅰ	arahy.Tifrunner.gnm1.ann1.UX6KKC	1485	+	17	B	494	6	5	6	17618334:17621271	AT5G17240	AtSDG40
AhSDG90	SDG-Ⅹ	arahy.Tifrunner.gnm1.ann1.E3AN2D	3225	+	17	B	1074	23	22	23	122340910:122348295	AT4G27910	AtSDG16
AhSDG91	SDG-Ⅰ	arahy.Tifrunner.gnm1.ann1.Y35QAD	1341	-	17	B	446	13	12	13	128093597:128097574	AT2G17900	AtSDG37
AhSDG92	SDG-Ⅰ	arahy.Tifrunner.gnm1.ann1.IG5XIH	1473	-	18	B	490	15	14	15	8282934:8287572	AT3G21820	AtSDG36
AhSDG93	SDG-Ⅶ	arahy.Tifrunner.gnm1.ann1.3DA894	7038	-	18	B	2345	8	7	23	8471190:8484297
AhSDG94	SDG-Ⅴ	arahy.Tifrunner.gnm1.ann1.3EP048	2475	-	18	B	824	3	2	3	120830364:120833060	AT5G04940	AtSDG32
AhSDG95	SDG-Ⅸ	arahy.Tifrunner.gnm1.ann1.W9B7XJ	2571	+	19	B	856	17	16	17	22570239:22583742	AT4G02020	AtSDG10
AhSDG96	SDG-Ⅱ	arahy.Tifrunner.gnm1.ann1.P6V57K	1794	-	19	B	597	5	4	5	62664859:62669331	AT3G04380	AtSDG31
AhSDG97	SDG-Ⅰ	arahy.Tifrunner.gnm1.ann1.B8MN22	1563	+	19	B	520	6	5	6	107933970:107937408	AT3G56570
AhSDG98	SDG-Ⅷ	arahy.Tifrunner.gnm1.ann1.G9MQRS	1050	-	19	B	349	15	14	12	109555960:109562726	AT2G44150	AtSDG7
AhSDG99	SDG-Ⅰ	arahy.Tifrunner.gnm1.ann1.Z2GQ5K	1428	-	19	B	475	9	8	9	149565549:149572731	AT1G76710	AtSDG26
AhSDG100	SDG1-Ⅱ	arahy.Tifrunner.gnm1.ann1.E1ZVHS	1371	-	19	B	456	14	13	14	151980605:151986972	AT3G55080
AhSDG101	SDG1-Ⅴ	arahy.Tifrunner.gnm1.ann1.TFS39J	2079	+	20	B	692	6	5	6	19560188:19565493	AT1G03860
AhSDG102	SDG1-Ⅴ	arahy.Tifrunner.gnm1.ann1.8FW391	2307	-	20	B	768	15	14	15	101538861:101545489	AT1G33400
AhSDG103	SDG1-Ⅵ	arahy.Tifrunner.gnm1.ann1.LSW17J	1185	+	20	B	394	2	1	7	112898044:112902703	AT5G09790	AtSDG15
AhSDG104	SDG1-Ⅱ	arahy.Tifrunner.gnm1.ann1.WXUV3N	1029	+	20	B	342	1	0	2	140897049:140900442	AT3G03750	AtSDG20
AhSDG105	SDG1-Ⅴ	arahy.Tifrunner.gnm1.ann1.5KH3HF	2196	-	20	B	731	4	3	4	141670633:141674568	AT1G73100	AtSDG19
AhSDG106	SDG1-Ⅴ	arahy.Tifrunner.gnm1.ann1.E6VYRG	2142	-	20	B	713	1	0	1	143312775:143314916	AT4G13460	AtSDG22
SRT gene subfamily
AhSRT01	SRT-Ⅱ	arahy.Tifrunner.gnm1.ann1.PC7QSD	1716	+	1	A	571	16	15	16	3960148:3973358	AT5G55760	AtSRT1
AhSRT02	SRT-Ⅰ	arahy.Tifrunner.gnm1.ann1.5W1UEZ	1233	-	8	A	410	1	0	8	47782212:47785994	AT5G09230	AtSRT2
AhSRT03	SRT-Ⅱ	arahy.Tifrunner.gnm1.ann1.V7V5NB	1692	-	11	B	563	14	13	14	8226086:8236343	AT5G55760	AtSRT1
AhSRT04	SRT-Ⅰ	arahy.Tifrunner.gnm1.ann1.X6R2FG	1311	-	18	B	436	9	8	12	131270203:131275533	AT5G09230	AtSRT2

## Sheet: Table S2
Region1			Region2			Synteny genes
chr	block_start	block_end	chr	block_start	block_end	Ah_gene	At_gene
Ahy10	112787534	112797040	Ath01	29716350	29724621	AhHAC02	AtHAC5
Ahy20	139371925	139381412	Ath01	29716350	29724621	AhHAC04	AtHAC5
Ahy05	2429032	2447332	Ath01	11846247	11856765	AhHAF01	AtHAF1
Ahy15	2429032	2447332	Ath01	11846247	11856765	AhHAF02	AtHAF1
Ahy03	3664918	3667408	Ath01	2672451	2674628	AhHDA06	AtHDA10
Ahy08	30995147	30998036	Ath01	2672451	2674628	AhHDA10	AtHDA10
Ahy18	6792778	6795657	Ath01	2672451	2674628	AhHDA19	AtHDA10
Ahy01	108212715	108221008	Ath03	6361176	6365615	AhHDA03	AtHDA2
Ahy13	45343347	45351644	Ath03	6361176	6365615	AhHDA15	AtHDA2
Ahy01	70227522	70232486	Ath05	25315624	25318347	AhHDA02	AtHDA6
Ahy03	43353291	43358066	Ath05	25315624	25318347	AhHDA07	AtHDA6
Ahy11	89702158	89709726	Ath05	25315624	25318347	AhHDA12	AtHDA6
Ahy17	235892	252040	Ath05	25315624	25318347	AhHDA18	AtHDA6
Ahy06	111478026	111483570	Ath05	9099157	9101636	AhHDA09	AtHDA8
Ahy16	150242079	150247555	Ath05	9099157	9101636	AhHDA17	AtHDA8
Ahy18	95079497	95081788	Ath05	9099157	9101636	AhHDA20	AtHDA8
Ahy01	110036220	110042403	Ath05	24566783	24571066	AhHDA04	AtHDA9
Ahy11	128110097	128120101	Ath05	24566783	24571066	AhHDA13	AtHDA9
Ahy08	4318643	4321341	Ath02	14228972	14231309	AhHDMA05	AtHDMA1
Ahy17	101965846	101968562	Ath02	14228972	14231309	AhHDMA13	AtHDMA1
Ahy05	107896287	107900927	Ath03	3229293	3232345	AhHDMA03	AtHDMA2
Ahy15	129139067	129147823	Ath03	3229293	3232345	AhHDMA10	AtHDMA2
Ahy08	42668263	42672460	Ath03	4479193	4481509	AhHDMA07	AtHDMA3
Ahy18	119997196	120001041	Ath03	4479193	4481509	AhHDMA15	AtHDMA3
Ahy06	18716552	18727117	Ath04	9218636	9225264	AhHDMA04	AtHDMA4
Ahy16	887694	898257	Ath04	9218636	9225264	AhHDMA12	AtHDMA4
Ahy03	510829	519736	Ath03	16297979	16299847	AhHDT01	AtHDT1
Ahy18	47400152	47402058	Ath03	16297979	16299847	AhHDT08	AtHDT1
Ahy08	29967419	29970440	Ath05	7534017	7536273	AhHDT03	AtHDT2
Ahy18	5623178	5626210	Ath05	7534017	7536273	AhHDT07	AtHDT2
Ahy06	58248037	58252359	Ath05	981876	984200	AhHDT02	AtHDT3
Ahy13	2514202	2516373	Ath05	981876	984200	AhHDT04	AtHDT3
Ahy13	14566420	14569241	Ath05	981876	984200	AhHDT05	AtHDT3
Ahy16	80465953	80470170	Ath05	981876	984200	AhHDT06	AtHDT3
Ahy14	6488837	6495925	Ath01	4034587	4038758	AhJMJ24	AtJMJ11
Ahy15	157131196	157132597	Ath01	4034587	4038758	AhJMJ27	AtJMJ11
Ahy01	24060867	24067965	Ath01	23036039	23039609	AhJMJ01	AtJMJ12
Ahy02	76027768	76030092	Ath01	23036039	23039609	AhJMJ02	AtJMJ12
Ahy11	27862698	27868908	Ath01	23036039	23039609	AhJMJ18	AtJMJ12
Ahy09	31812342	31820396	Ath01	2921064	2925762	AhJMJ14	AtJMJ13
Ahy19	39683807	39691892	Ath01	2921064	2925762	AhJMJ31	AtJMJ13
Ahy01	96161322	96167573	Ath02	8160703	8163750	AhSDG05	AtSDG1
Ahy19	151980605	151986972	Ath03	20411399	20415934	AhSDG100	AtSDG10
Ahy09	115813886	115820364	Ath03	20411399	20415934	AhSDG48	AtSDG10
Ahy01	19872082	19876538	Ath03	7688434	7691504	AhSDG03	AtSDG11
Ahy04	18906396	18913720	Ath03	7688434	7691504	AhSDG13	AtSDG11
Ahy06	75236798	75241078	Ath03	7688434	7691504	AhSDG29	AtSDG11
Ahy08	32123075	32127793	Ath03	7688434	7691504	AhSDG40	AtSDG11
Ahy11	14438665	14440446	Ath03	7688434	7691504	AhSDG56	AtSDG11
Ahy11	25638799	25641840	Ath03	7688434	7691504	AhSDG58	AtSDG11
Ahy11	111067586	111070490	Ath03	7688434	7691504	AhSDG59	AtSDG11
Ahy16	122888605	122890016	Ath03	7688434	7691504	AhSDG84	AtSDG11
Ahy18	8282934	8287572	Ath03	7688434	7691504	AhSDG92	AtSDG11
Ahy04	114790376	114790978	Ath03	2451608	2454860	AhSDG17	AtSDG13
Ahy04	115002192	115006758	Ath03	2451608	2454860	AhSDG18	AtSDG13
Ahy14	126683280	126687837	Ath03	2451608	2454860	AhSDG72	AtSDG13
Ahy20	140897049	140900442	Ath03	939952	942094	AhSDG104	AtSDG14
Ahy10	114128492	114131613	Ath03	939952	942094	AhSDG52	AtSDG14
Ahy03	121681878	121688947	Ath03	22850837	22856972	AhSDG10	AtSDG15
Ahy06	2529365	2535349	Ath03	22850837	22856972	AhSDG26	AtSDG15
Ahy08	49138262	49145841	Ath03	22850837	22856972	AhSDG43	AtSDG15
Ahy12	4730277	4737866	Ath03	22850837	22856972	AhSDG61	AtSDG15
Ahy09	81410889	81414942	Ath03	20958660	20961137	AhSDG46	AtSDG16
Ahy19	107933970	107937408	Ath03	20958660	20961137	AhSDG97	AtSDG16
Ahy08	32280285	32293282	Ath04	8651406	8662587	AhSDG41	AtSDG18
Ahy18	8471266	8484297	Ath04	8651406	8662587	AhSDG93	AtSDG18
Ahy08	9988273	10002205	Ath01	29039922	29049302	AhSDG38	AtSDG19
Ahy12	88932843	88934089	Ath01	29039922	29049302	AhSDG63	AtSDG19
Ahy01	97135772	97141574	Ath04	15024472	15027616	AhSDG06	AtSDG20
Ahy11	147126731	147132538	Ath04	15024472	15027616	AhSDG60	AtSDG20
Ahy04	21210514	21215926	Ath04	10878887	10881945	AhSDG14	AtSDG21
Ahy14	21531845	21538172	Ath04	10878887	10881945	AhSDG69	AtSDG21
Ahy01	10611711	10617190	Ath04	7824034	7827004	AhSDG02	AtSDG22
Ahy20	143312775	143314916	Ath04	7824034	7827004	AhSDG106	AtSDG22
Ahy10	116448926	116451085	Ath04	7824034	7827004	AhSDG54	AtSDG22
Ahy11	943894	949876	Ath04	7824034	7827004	AhSDG55	AtSDG22
Ahy08	7748274	7755549	Ath04	13894694	13900474	AhSDG37	AtSDG23
Ahy16	22322226	22327862	Ath04	13894694	13900474	AhSDG82	AtSDG23
Ahy17	122340910	122348295	Ath04	13894694	13900474	AhSDG90	AtSDG23
Ahy06	7618215	7625787	Ath04	886600	891955	AhSDG28	AtSDG24
Ahy09	17656208	17671381	Ath04	886600	891955	AhSDG44	AtSDG24
Ahy16	13012091	13022579	Ath04	886600	891955	AhSDG80	AtSDG24
Ahy19	22570239	22583742	Ath04	886600	891955	AhSDG95	AtSDG24
Ahy06	98899060	98912692	Ath05	4501447	4506188	AhSDG31	AtSDG25
Ahy04	22385196	22396747	Ath05	16954469	16960671	AhSDG15	AtSDG26
Ahy14	22251858	22263553	Ath05	16954469	16960671	AhSDG70	AtSDG26
Ahy20	19560188	19565493	Ath05	1454167	1456990	AhSDG101	AtSDG27
Ahy08	42912207	42914600	Ath05	1454167	1456990	AhSDG42	AtSDG27
Ahy18	120830364	120833060	Ath05	1454167	1456990	AhSDG94	AtSDG27
Ahy02	19336951	19346584	Ath05	17697686	17702005	AhSDG07	AtSDG29
Ahy12	22720940	22730568	Ath05	17697686	17702005	AhSDG62	AtSDG29
Ahy02	90752097	90754100	Ath02	14822824	14826162	AhSDG08	AtSDG3
Ahy12	105044681	105048432	Ath02	14822824	14826162	AhSDG64	AtSDG3
Ahy07	13680058	13685658	Ath05	5666852	5668907	AhSDG35	AtSDG30
Ahy07	14522114	14525206	Ath05	5666852	5668907	AhSDG36	AtSDG30
Ahy17	17618334	17621271	Ath05	5666852	5668907	AhSDG89	AtSDG30
Ahy02	99509189	99512895	Ath05	2033760	2036143	AhSDG09	AtSDG31
Ahy12	116343492	116347217	Ath05	2033760	2036143	AhSDG65	AtSDG31
Ahy20	112898044	112902703	Ath05	3038978	3041044	AhSDG103	AtSDG32
Ahy10	90400572	90404708	Ath05	3038978	3041044	AhSDG51	AtSDG32
Ahy16	141061800	141066752	Ath05	3038978	3041044	AhSDG87	AtSDG32
Ahy04	114585910	114591758	Ath01	316128	319650	AhSDG16	AtSDG34
Ahy14	126203293	126209193	Ath01	316128	319650	AhSDG71	AtSDG34
Ahy03	135837787	135841562	Ath01	8720651	8722746	AhSDG12	AtSDG35
Ahy13	138648491	138652248	Ath01	8720651	8722746	AhSDG67	AtSDG35
Ahy03	135280332	135283749	Ath01	4805306	4807517	AhSDG11	AtSDG36
Ahy13	138154193	138157909	Ath01	4805306	4807517	AhSDG66	AtSDG36
Ahy20	141670633	141674568	Ath01	27491184	27494182	AhSDG105	AtSDG37
Ahy06	85055782	85058284	Ath01	27491184	27494182	AhSDG30	AtSDG37
Ahy10	114899623	114903105	Ath01	27491184	27494182	AhSDG53	AtSDG37
Ahy20	101538861	101545489	Ath01	12104784	12109524	AhSDG102	AtSDG38
Ahy10	79279044	79286308	Ath01	12104784	12109524	AhSDG50	AtSDG38
Ahy05	88338776	88348515	Ath02	18258610	18261442	AhSDG24	AtSDG4
Ahy09	83425372	83432334	Ath02	18258610	18261442	AhSDG47	AtSDG4
Ahy15	155446613	155461198	Ath02	18258610	18261442	AhSDG78	AtSDG4
Ahy19	109555960	109562726	Ath02	18258610	18261442	AhSDG98	AtSDG4
Ahy15	159512418	159515599	Ath01	16308882	16310930	AhSDG79	AtSDG40
Ahy09	117214969	117222658	Ath01	28789729	28792676	AhSDG49	AtSDG43
Ahy19	149565549	149572731	Ath01	28789729	28792676	AhSDG99	AtSDG43
Ahy05	8048876	8060237	Ath02	9955553	9960359	AhSDG22	AtSDG5
Ahy15	8112583	8123510	Ath02	9955553	9960359	AhSDG76	AtSDG5
Ahy05	2042774	2044484	Ath02	8491388	8492920	AhSDG20	AtSDG8
Ahy13	143197151	143198383	Ath02	8491388	8492920	AhSDG68	AtSDG8
Ahy15	2042774	2044484	Ath02	8491388	8492920	AhSDG74	AtSDG8
Ahy01	1039456	1050255	Ath02	10097559	10103398	AhSDG01	AtSDG9
Ahy05	9484040	9493984	Ath02	10097559	10103398	AhSDG23	AtSDG9
Ahy11	15301432	15310879	Ath02	10097559	10103398	AhSDG57	AtSDG9
Ahy15	9540295	9551652	Ath02	10097559	10103398	AhSDG77	AtSDG9
Ahy01	3960148	3973358	Ath05	22567222	22570963	AhSRT01	AtSRT1
Ahy11	8226086	8236343	Ath05	22567222	22570963	AhSRT03	AtSRT1
Ahy08	47782656	47785994	Ath05	2871377	2873789	AhSRT02	AtSRT2
Ahy18	131270203	131275533	Ath05	2871377	2873789	AhSRT04	AtSRT2

## Sheet: Table S3
Region1			Region2			Synteny genes
A subgenome	block_start	block_end	B subgenome	block_start	block_end	Ah_gene	Ah_gene
Ahy04	73434	84954	Ahy14	469147	480442	AhHAC01	AhHAC03
Ahy10	112787534	112797040	Ahy20	139371925	139381412	AhHAC02	AhHAC04
Ahy05	2429032	2447332	Ahy15	2429032	2447332	AhHAF01	AhHAF02
Ahy03	42604647	42608654	Ahy13	2045083	2049102	AhHAG01	AhHAG33
Ahy03	129570775	129573905	Ahy13	131978146	131981288	AhHAG02	AhHAG04
Ahy03	42885188	42889899	Ahy13	1759221	1763974	AhHAM01	AhHAM05
Ahy01	1801486	1810033	Ahy11	12957264	12977621	AhHDA01	AhHDA11
Ahy01	110036220	110042403	Ahy11	128110097	128120101	AhHDA04	AhHDA13
Ahy03	430672	435231	Ahy13	2430293	2434859	AhHDA05	AhHDA14
Ahy01	108212715	108221008	Ahy13	45343347	45351644	AhHDA03	AhHDA15
Ahy03	120047696	120051853	Ahy13	122787576	122792844	AhHDA08	AhHDA16
Ahy06	111478026	111483570	Ahy16	150242079	150247555	AhHDA09	AhHDA17
Ahy08	30995147	30998036	Ahy18	6792778	6795657	AhHDA10	AhHDA19
Ahy03	4734678	4741053	Ahy13	7215294	7221644	AhHDMA01	AhHDMA09
Ahy05	107896287	107900927	Ahy15	129139067	129147823	AhHDMA03	AhHDMA10
Ahy05	98984932	98987334	Ahy15	146181551	146183953	AhHDMA02	AhHDMA11
Ahy06	18716552	18727117	Ahy16	887694	898257	AhHDMA04	AhHDMA12
Ahy08	4318643	4321341	Ahy17	101965846	101968562	AhHDMA05	AhHDMA13
Ahy08	10272602	10277719	Ahy17	126560770	126565887	AhHDMA06	AhHDMA14
Ahy08	42668263	42672460	Ahy18	119997196	120001041	AhHDMA07	AhHDMA15
Ahy08	50349955	50353829	Ahy18	134374607	134378480	AhHDMA08	AhHDMA16
Ahy06	58248037	58252359	Ahy16	80465953	80470170	AhHDT02	AhHDT06
Ahy08	29967419	29970440	Ahy18	5623178	5626210	AhHDT03	AhHDT07
Ahy01	24060867	24067965	Ahy11	27862698	27868908	AhJMJ01	AhJMJ18
Ahy03	126429302	126436018	Ahy12	117025116	117031218	AhJMJ05	AhJMJ19
Ahy03	42696344	42705431	Ahy13	1954539	1963489	AhJMJ03	AhJMJ20
Ahy03	137037194	137043114	Ahy13	139854287	139860206	AhJMJ06	AhJMJ23
Ahy05	1425499	1433940	Ahy15	1425499	1433940	AhJMJ07	AhJMJ25
Ahy05	41943244	41958897	Ahy15	15779674	15796220	AhJMJ08	AhJMJ26
Ahy06	2457822	2471119	Ahy16	22577549	22586400	AhJMJ10	AhJMJ28
Ahy06	1274916	1280942	Ahy16	27033787	27040495	AhJMJ09	AhJMJ29
Ahy06	106298651	106323963	Ahy16	139077377	139098136	AhJMJ11	AhJMJ30
Ahy09	31812342	31820396	Ahy19	39683807	39691892	AhJMJ14	AhJMJ31
Ahy09	119002891	119011302	Ahy19	146221974	146230430	AhJMJ16	AhJMJ33
Ahy09	114964545	114971892	Ahy19	153095373	153102759	AhJMJ15	AhJMJ34
Ahy10	3271387	3277795	Ahy20	5692048	5698593	AhJMJ17	AhJMJ35
Ahy08	45686219	45694244	Ahy18	127381767	127389869	AhPRMT01	AhPRMT02
Ahy09	115813886	115820364	Ahy19	151980605	151986972	AhSDG48	AhSDG100
Ahy10	79279044	79286308	Ahy20	101538861	101545489	AhSDG50	AhSDG102
Ahy10	90400572	90404708	Ahy20	112898044	112902703	AhSDG51	AhSDG103
Ahy10	114128492	114131613	Ahy20	140897049	140900442	AhSDG52	AhSDG104
Ahy10	114899623	114903105	Ahy20	141670633	141674568	AhSDG53	AhSDG105
Ahy10	116448926	116451085	Ahy20	143312775	143314916	AhSDG54	AhSDG106
Ahy01	10611711	10617190	Ahy11	943894	949876	AhSDG02	AhSDG55
Ahy01	1039456	1050255	Ahy11	15301432	15310879	AhSDG01	AhSDG57
Ahy01	97135772	97141574	Ahy11	147126731	147132538	AhSDG06	AhSDG60
Ahy08	49138262	49145841	Ahy12	4730277	4737866	AhSDG43	AhSDG61
Ahy02	19336951	19346584	Ahy12	22720940	22730568	AhSDG07	AhSDG62
Ahy02	90752097	90754100	Ahy12	105044681	105048432	AhSDG08	AhSDG64
Ahy02	99509189	99512895	Ahy12	116343492	116347217	AhSDG09	AhSDG65
Ahy03	135280332	135283749	Ahy13	138154193	138157909	AhSDG11	AhSDG66
Ahy03	135837787	135841562	Ahy13	138648491	138652248	AhSDG12	AhSDG67
Ahy04	21210514	21215926	Ahy14	21531845	21538172	AhSDG14	AhSDG69
Ahy04	22385196	22396747	Ahy14	22251858	22263553	AhSDG15	AhSDG70
Ahy04	114585910	114591758	Ahy14	126203293	126209193	AhSDG16	AhSDG71
Ahy04	115002192	115006758	Ahy14	126683280	126687837	AhSDG18	AhSDG72
Ahy04	126617409	126625665	Ahy14	141052939	141061195	AhSDG19	AhSDG73
Ahy05	2042774	2044484	Ahy15	2042774	2044484	AhSDG20	AhSDG74
Ahy05	5167243	5170129	Ahy15	5167243	5170129	AhSDG21	AhSDG75
Ahy05	8048876	8060237	Ahy15	8112583	8123510	AhSDG22	AhSDG76
Ahy05	88338776	88348515	Ahy15	155446613	155461198	AhSDG24	AhSDG78
Ahy06	7618215	7625787	Ahy16	13012091	13022579	AhSDG28	AhSDG80
Ahy06	3573669	3580014	Ahy16	20024784	20032477	AhSDG27	AhSDG81
Ahy06	2529365	2535349	Ahy16	22322226	22327862	AhSDG26	AhSDG82
Ahy06	941370	949420	Ahy16	28327219	28335337	AhSDG25	AhSDG83
Ahy06	107462808	107466305	Ahy16	140249182	140258095	AhSDG33	AhSDG85
Ahy06	109281282	109286574	Ahy16	147848457	147853577	AhSDG34	AhSDG88
Ahy07	13680058	13685658	Ahy17	17618334	17621271	AhSDG35	AhSDG89
Ahy08	7748274	7755549	Ahy17	122340910	122348295	AhSDG37	AhSDG90
Ahy08	11497917	11501901	Ahy17	128093597	128097574	AhSDG39	AhSDG91
Ahy08	32123075	32127793	Ahy18	8282934	8287572	AhSDG40	AhSDG92
Ahy08	32280285	32293282	Ahy18	8471266	8484297	AhSDG41	AhSDG93
Ahy08	42912207	42914600	Ahy18	120830364	120833060	AhSDG42	AhSDG94
Ahy09	17656208	17671381	Ahy19	22570239	22583742	AhSDG44	AhSDG95
Ahy09	81410889	81414942	Ahy19	107933970	107937408	AhSDG46	AhSDG97
Ahy09	83425372	83432334	Ahy19	109555960	109562726	AhSDG47	AhSDG98
Ahy09	117214969	117222658	Ahy19	149565549	149572731	AhSDG49	AhSDG99
Ahy01	3960148	3973358	Ahy11	8226086	8236343	AhSRT01	AhSRT03
Ahy08	47782656	47785994	Ahy18	131270203	131275533	AhSRT02	AhSRT04

## Sheet: Table S4
Region1			Region2			Synteny genes
chr_A	block_start	block_end	chr_B	block_start	block_end	Gene_Name_On_A	Gene_Name_On_B
Ahy02	35017502	35019733	Ahy05	5167243	5170129	AhSDG04	AhSDG21
Ahy03	126429302	126436018	Ahy20	3271387	3277795	AhJMJ05	AhJMJ17
Ahy05	9484040	9493984	Ahy02	1039456	1050255	AhSDG23	AhSDG01
Ahy02	941370	949420	Ahy05	19336951	19346584	AhSDG25	AhSDG07
Ahy02	107262227	107271129	Ahy07	7748274	7755549	AhSDG32	AhSDG37
Ahy08	29967419	29970440	Ahy03	510829	519736	AhHDT03	AhHDT01
Ahy08	49138262	49145841	Ahy07	2529365	2535349	AhSDG43	AhSDG26

## Sheet: Table S5
Region1			Region2			Synteny genes
chr_A	block_start	block_end	chr_B	block_start	block_end	Gene_Name_On_A	Gene_Name_On_B
Ahy12	117025116	117031218	Ahy20	5692048	5698593	AhJMJ19	AhJMJ35
Ahy15	155446613	155461198	Ahy19	109555960	109562726	AhSDG78	AhSDG98
Ahy16	22322226	22327862	Ahy12	4730277	4737866	AhSDG82	AhSDG61
Ahy18	5623178	5626210	Ahy13	2514202	2516603	AhHDT07	AhHDT04

## Sheet: Table S6
Seq_1	Ah-ID	Seq_2	At-ID	Ka	Ks	Ka_Ks	T(Mya)
arahy.Tifrunner.gnm1.ann1.9SH8TS	AhHAF01	AT1G32750.1	AtHAF1	0.327915	2.16899	0.151183	133.559
arahy.Tifrunner.gnm1.ann1.4559ZH	AhHAF02	AT1G32750.1	AtHAF1	0.327915	2.16899	0.151183	133.559
arahy.Tifrunner.gnm1.ann1.U8SEXI	AhHDA09	AT1G08460.1	AtHDA8	0.944001	2.19951	0.429188	135.438
arahy.Tifrunner.gnm1.ann1.3J87F1	AhHDA17	AT1G08460.1	AtHDA8	0.938336	2.29006	0.409743	141.013
arahy.Tifrunner.gnm1.ann1.GYHR0X	AhHDA20	AT1G08460.1	AtHDA8	0.753319	1.08751	0.692702	66.9648
arahy.Tifrunner.gnm1.ann1.ZD7DCY	AhHDA04	AT3G44680.1	AtHDA9	0.901236	4.10005	0.219811	252.466
arahy.Tifrunner.gnm1.ann1.T7KHNQ	AhHDA13	AT3G44680.1	AtHDA9	0.864253	3.78579	0.228289	233.115
arahy.Tifrunner.gnm1.ann1.XDJV4T	AhHDA03	AT5G26040.2	AtHDA2	1.00815	3.13903	0.321167	193.29
arahy.Tifrunner.gnm1.ann1.YD5ENU	AhHDA15	AT5G26040.2	AtHDA2	0.949595	2.98844	0.317756	184.017
arahy.Tifrunner.gnm1.ann1.U3SYI0	AhHDA02	AT5G63110.1	AtHDA6	0.14591	1.77726	0.0820983	109.437
arahy.Tifrunner.gnm1.ann1.CE95IG	AhHDA12	AT5G63110.1	AtHDA6	0.158059	1.91348	0.0826029	117.825
arahy.Tifrunner.gnm1.ann1.3S2NM0	AhHDA18	AT5G63110.1	AtHDA6	0.22126	1.99873	0.110701	123.074
arahy.Tifrunner.gnm1.ann1.AZF8WI	AhHDA07	AT5G63110.1	AtHDA6	0.216418	1.95559	0.110666	120.418
arahy.Tifrunner.gnm1.ann1.26R1CG	AhHDMA04	AT4G16310.5	AtHDMA4	0.368007	1.61756	0.227508	99.6033
arahy.Tifrunner.gnm1.ann1.VSCY1A	AhHDMA12	AT4G16310.5	AtHDMA4	0.371762	1.57412	0.236171	96.9286
arahy.Tifrunner.gnm1.ann1.0C8612	AhHDMA07	AT1G62830.1	AtHDMA3	0.425536	4.3591	0.0976201	268.418
arahy.Tifrunner.gnm1.ann1.BG7X3L	AhHDT01	AT3G44750.1	AtHDT1	0.465919	2.9543	0.157709	181.915
arahy.Tifrunner.gnm1.ann1.DY7VNH	AhHDT07	AT5G22650.1	AtHDT2	0.49174	1.4614	0.336487	89.9874
arahy.Tifrunner.gnm1.ann1.63G8L5	AhHDT03	AT5G22650.1	AtHDT2	0.444845	1.5299	0.290768	94.2056
arahy.Tifrunner.gnm1.ann1.VS5FH3	AhHDT04	AT5G03740.1	AtHDT3	0.498906	3.44551	0.144799	212.162
arahy.Tifrunner.gnm1.ann1.NDTT14	AhHDT05	AT5G03740.1	AtHDT3	0.560616	3.37984	0.16587	208.118
arahy.Tifrunner.gnm1.ann1.TTDV1E	AhHDT06	AT5G03740.1	AtHDT3	0.43809	1.37617	0.318341	84.7393
arahy.Tifrunner.gnm1.ann1.FWC0NE	AhHDT02	AT5G03740.1	AtHDT3	0.613489	1.97981	0.309872	121.91
arahy.Tifrunner.gnm1.ann1.5L52L8	AhJMJ02	AT3G48430.1	AtJMJ12	0.82482	1.49353	0.552263	91.9661
arahy.Tifrunner.gnm1.ann1.7ABK7H	AhJMJ24	AT5G04240.1	AtJMJ11	0.862713	4.06274	0.212348	250.169
arahy.Tifrunner.gnm1.ann1.XU9CUQ	AhJMJ27	AT5G04240.1	AtJMJ11	0.863115	2.36046	0.365655	145.349
arahy.Tifrunner.gnm1.ann1.4E9YQ9	AhSDG22	AT1G02580.1	AtSDG5	0.618845	2.40725	0.257076	148.23
arahy.Tifrunner.gnm1.ann1.A2AIVT	AhSDG76	AT1G02580.1	AtSDG5	0.608915	2.28556	0.266418	140.736
arahy.Tifrunner.gnm1.ann1.Y82BEI	AhSDG35	AT1G05830.4	AtSDG30	0.90175	2.8823	0.312858	177.481
arahy.Tifrunner.gnm1.ann1.2Q625H	AhSDG36	AT1G05830.4	AtSDG30	0.906498	2.71593	0.333771	167.237
arahy.Tifrunner.gnm1.ann1.83HUSC	AhSDG49	AT1G14030.1	AtSDG43	0.946452	5.14681	0.183891	316.922
arahy.Tifrunner.gnm1.ann1.AF56D0	AhSDG12	AT1G26760.1	AtSDG35	0.997111	2.64677	0.376727	162.979
arahy.Tifrunner.gnm1.ann1.Z22D2G	AhSDG38	AT1G73100.1	AtSDG19	0.773837	4.37164	0.177013	269.19
arahy.Tifrunner.gnm1.ann1.36ZQJX	AhSDG15	AT1G76710.2	AtSDG26	0.746304	1.87561	0.397899	115.493
arahy.Tifrunner.gnm1.ann1.ZW62G6	AhSDG20	AT1G77300.1	AtSDG8	0.945488	2.33846	0.40432	143.994
arahy.Tifrunner.gnm1.ann1.HTSI62	AhSDG74	AT1G77300.1	AtSDG8	0.945488	2.33846	0.40432	143.994
arahy.Tifrunner.gnm1.ann1.P1HIL5	AhSDG68	AT1G77300.1	AtSDG8	0.895943	2.26715	0.395186	139.603
arahy.Tifrunner.gnm1.ann1.2VZW82	AhSDG03	AT2G05900.1	AtSDG11	1.08344	1.76228	0.614793	108.515
arahy.Tifrunner.gnm1.ann1.LNA654	AhSDG59	AT2G05900.1	AtSDG11	0.933282	1.27915	0.729609	78.7656
arahy.Tifrunner.gnm1.ann1.IG5XIH	AhSDG92	AT2G05900.1	AtSDG11	0.959621	3.6363	0.2639	223.91
arahy.Tifrunner.gnm1.ann1.I3MG1X	AhSDG13	AT2G05900.1	AtSDG11	0.83583	3.57163	0.234019	219.928
arahy.Tifrunner.gnm1.ann1.2B8M3G	AhSDG82	AT2G22740.2	AtSDG23	0.8747	2.72374	0.321139	167.718
arahy.Tifrunner.gnm1.ann1.E3AN2D	AhSDG90	AT2G22740.2	AtSDG23	0.815115	4.0133	0.203103	247.124
arahy.Tifrunner.gnm1.ann1.TFS39J	AhSDG101	AT2G31650.1	AtSDG27	0.854933	2.82111	0.303048	173.714
arahy.Tifrunner.gnm1.ann1.3EP048	AhSDG94	AT2G31650.1	AtSDG27	0.980892	1.89481	0.517674	116.675
arahy.Tifrunner.gnm1.ann1.KX5A8F	AhSDG42	AT2G31650.1	AtSDG27	0.985703	1.71335	0.575309	105.502
arahy.Tifrunner.gnm1.ann1.RTBW6H	AhSDG65	AT3G04380.1	AtSDG31	0.878271	4.2703	0.20567	262.949
arahy.Tifrunner.gnm1.ann1.YEC905	AhSDG11	AT3G21820.1	AtSDG36	0.950852	2.1356	0.445239	131.502
arahy.Tifrunner.gnm1.ann1.HIV449	AhSDG66	AT3G21820.1	AtSDG36	0.942243	1.90361	0.494976	117.218
arahy.Tifrunner.gnm1.ann1.46RN8V	AhSDG44	AT3G59960.1	AtSDG24	0.750594	3.00822	0.249514	185.235
arahy.Tifrunner.gnm1.ann1.W9B7XJ	AhSDG95	AT3G59960.1	AtSDG24	0.758682	5.95276	0.12745	366.549
arahy.Tifrunner.gnm1.ann1.WXUV3N	AhSDG104	AT3G61740.1	AtSDG14	0.919064	3.85045	0.23869	237.097
arahy.Tifrunner.gnm1.ann1.E1ZVHS	AhSDG100	AT4G02020.1	AtSDG10	0.952062	3.08281	0.308829	189.828
arahy.Tifrunner.gnm1.ann1.TB4ASA	AhSDG55	AT4G13460.2	AtSDG22	0.347145	2.18384	0.158961	134.473
arahy.Tifrunner.gnm1.ann1.E6VYRG	AhSDG106	AT4G13460.2	AtSDG22	0.300469	1.70709	0.176013	105.116
arahy.Tifrunner.gnm1.ann1.G2C68E	AhSDG02	AT4G13460.2	AtSDG22	0.336707	2.1056	0.15991	129.655
arahy.Tifrunner.gnm1.ann1.8B0ZRL	AhSDG54	AT4G13460.2	AtSDG22	0.312104	1.81171	0.17227	111.558
arahy.Tifrunner.gnm1.ann1.LSW17J	AhSDG103	AT5G04940.2	AtSDG32	0.975008	1.37616	0.708498	84.739
arahy.Tifrunner.gnm1.ann1.IE8JUR	AhSDG50	AT5G06620.1	AtSDG38	0.875821	2.46493	0.355313	151.781
arahy.Tifrunner.gnm1.ann1.6VV6NG	AhSDG10	AT5G09790.2	AtSDG15	0.885748	4.16862	0.21248	256.688
arahy.Tifrunner.gnm1.ann1.KMC0NT	AhSDG43	AT5G09790.2	AtSDG15	0.817106	3.20347	0.255069	197.258
arahy.Tifrunner.gnm1.ann1.6MC3QX	AhSDG79	AT5G17240.1	AtSDG40	0.880322	4.11582	0.213887	253.437
arahy.Tifrunner.gnm1.ann1.P0RXA9	AhSDG71	AT5G24330.1	AtSDG34	1.0656	1.4187	0.751111	87.3582
arahy.Tifrunner.gnm1.ann1.ZU3NW2	AhSDG31	AT5G42400.8	AtSDG25	1.00421	2.63759	0.380732	162.413
arahy.Tifrunner.gnm1.ann1.3DA894	AhSDG93	AT5G43990.9	AtSDG18	0.780085	3.47847	0.224261	214.192
arahy.Tifrunner.gnm1.ann1.ZB9HG3	AhSDG07	AT5G53430.1	AtSDG29	0.893981	2.86773	0.311739	176.584
arahy.Tifrunner.gnm1.ann1.6R0DDZ	AhSDG62	AT5G53430.1	AtSDG29	0.958715	2.20159	0.435464	135.566
arahy.Tifrunner.gnm1.ann1.PC7QSD	AhSRT01	AT5G55760.1	AtSRT1	0.210376	1.99548	0.105426	122.874
arahy.Tifrunner.gnm1.ann1.V7V5NB	AhSRT03	AT5G55760.1	AtSRT1	0.197588	1.89158	0.104457	116.476
arahy.Tifrunner.gnm1.ann1.5W1UEZ	AhSRT02	AT5G09230.7	AtSRT2	0.188058	2.16876	0.0867122	133.544
arahy.Tifrunner.gnm1.ann1.X6R2FG	AhSRT04	AT5G09230.7	AtSRT2	0.204268	2.21438	0.092246	136.353

## Sheet: Table S7
Seq_1	ID_1	Seq_2	ID_2	Ka	Ks	Ka_Ks	T(Mya)
arahy.Tifrunner.gnm1.ann1.6WKR13	AhHAC04	arahy.Tifrunner.gnm1.ann1.9W5653	AhHAC02	0.0131743	0.0284058	0.46379	1.74912
arahy.Tifrunner.gnm1.ann1.DM6RAW	AhHAC01	arahy.Tifrunner.gnm1.ann1.PZ05LS	AhHAC03	0.00372679	0.0219619	0.169694	1.35233
arahy.Tifrunner.gnm1.ann1.598RU2	AhHAG39	arahy.Tifrunner.gnm1.ann1.Y3SZAS	AhHAG09	0.00391978	0.0309998	0.126445	1.90886
arahy.Tifrunner.gnm1.ann1.CWN4E9	AhHAG11	arahy.Tifrunner.gnm1.ann1.T94LMP	AhHAG44	0.00733446	0.0381135	0.192437	2.34689
arahy.Tifrunner.gnm1.ann1.6W1W5K	AhHAM05	arahy.Tifrunner.gnm1.ann1.B54JNT	AhHAM01	0	0.0504392	0	3.10586
arahy.Tifrunner.gnm1.ann1.T7KHNQ	AhHDA13	arahy.Tifrunner.gnm1.ann1.ZD7DCY	AhHDA04	0.00708149	0.0705988	0.100306	4.34722
arahy.Tifrunner.gnm1.ann1.3J87F1	AhHDA17	arahy.Tifrunner.gnm1.ann1.U8SEXI	AhHDA09	0.00451214	0.0293615	0.153675	1.80798
arahy.Tifrunner.gnm1.ann1.0DY3J5	AhHDA01	arahy.Tifrunner.gnm1.ann1.CW9Q3P	AhHDA11	0.250818	0.365846	0.685583	22.5275
arahy.Tifrunner.gnm1.ann1.HKB08G	AhHDA05	arahy.Tifrunner.gnm1.ann1.ZNV7VU	AhHDA14	0.000999334	0.0213032	0.04691	1.31177
arahy.Tifrunner.gnm1.ann1.XDJV4T	AhHDA03	arahy.Tifrunner.gnm1.ann1.YD5ENU	AhHDA15	0.0350277	0.0498042	0.70331	3.06676
arahy.Tifrunner.gnm1.ann1.JNKP0R	AhHDA08	arahy.Tifrunner.gnm1.ann1.YLDT1P	AhHDA16	0.00105671	0.016305	0.064809	1.004
arahy.Tifrunner.gnm1.ann1.MVN91E	AhHDA10	arahy.Tifrunner.gnm1.ann1.Z2UDZG	AhHDA19	0.00697274	0.0226006	0.30852	1.39166
arahy.Tifrunner.gnm1.ann1.I6MCCY	AhHDMA11	arahy.Tifrunner.gnm1.ann1.Y4AQW3	AhHDMA02	0.00164444	0.0412044	0.0399093	2.53722
arahy.Tifrunner.gnm1.ann1.5UD55A	AhHDMA10	arahy.Tifrunner.gnm1.ann1.L168PW	AhHDMA03	0.0154477	0.0607838	0.254141	3.74284
arahy.Tifrunner.gnm1.ann1.L2XFJE	AhHDMA13	arahy.Tifrunner.gnm1.ann1.W4A4ZK	AhHDMA05	0.00815595	0.0409259	0.199286	2.52007
arahy.Tifrunner.gnm1.ann1.8ZSB7P	AhHDMA14	arahy.Tifrunner.gnm1.ann1.D2JSQE	AhHDMA06	0.00163243	0.0166905	0.0978058	1.02774
arahy.Tifrunner.gnm1.ann1.N0U0UU	AhHDMA16	arahy.Tifrunner.gnm1.ann1.Z6G03S	AhHDMA08	0.00768449	0.0391734	0.196166	2.41215
arahy.Tifrunner.gnm1.ann1.3Z4KTG	AhHDMA01	arahy.Tifrunner.gnm1.ann1.VE4HHH	AhHDMA09	0.00458797	0.0212755	0.215645	1.31007
arahy.Tifrunner.gnm1.ann1.26R1CG	AhHDMA04	arahy.Tifrunner.gnm1.ann1.VSCY1A	AhHDMA12	0.00398096	0.0221418	0.179794	1.36341
arahy.Tifrunner.gnm1.ann1.0C8612	AhHDMA07	arahy.Tifrunner.gnm1.ann1.S62F0N	AhHDMA15	0.00705058	0.0269952	0.261179	1.66227
arahy.Tifrunner.gnm1.ann1.FWC0NE	AhHDT02	arahy.Tifrunner.gnm1.ann1.TTDV1E	AhHDT06	0.158987	0.207839	0.764949	12.798
arahy.Tifrunner.gnm1.ann1.63G8L5	AhHDT03	arahy.Tifrunner.gnm1.ann1.DY7VNH	AhHDT07	0.00928565	0.0434454	0.213731	2.67521
arahy.Tifrunner.gnm1.ann1.92J8KS	AhJMJ18	arahy.Tifrunner.gnm1.ann1.SLLT2W	AhJMJ01	0.0110976	0.0352445	0.314873	2.17023
arahy.Tifrunner.gnm1.ann1.28MHAL	AhJMJ20	arahy.Tifrunner.gnm1.ann1.GH32MD	AhJMJ03	0.00855083	0.0313414	0.272828	1.92989
arahy.Tifrunner.gnm1.ann1.WFH4QC	AhJMJ23	arahy.Tifrunner.gnm1.ann1.YCYE8Z	AhJMJ06	0.0123346	0.0422247	0.292119	2.60004
arahy.Tifrunner.gnm1.ann1.6V6FMV	AhJMJ26	arahy.Tifrunner.gnm1.ann1.AJP7R9	AhJMJ08	0.00573091	0.0163851	0.349762	1.00894
arahy.Tifrunner.gnm1.ann1.VD3H3C	AhJMJ29	arahy.Tifrunner.gnm1.ann1.Y65GI2	AhJMJ09	0.00748758	0.030706	0.243847	1.89077
arahy.Tifrunner.gnm1.ann1.T50NSM	AhJMJ28	arahy.Tifrunner.gnm1.ann1.TZG1XT	AhJMJ10	0.0376432	0.064507	0.583552	3.97211
arahy.Tifrunner.gnm1.ann1.991T1P	AhJMJ34	arahy.Tifrunner.gnm1.ann1.JYC97M	AhJMJ15	0.0339872	0.0472411	0.719442	2.90894
arahy.Tifrunner.gnm1.ann1.5T63VN	AhJMJ33	arahy.Tifrunner.gnm1.ann1.Z1XI1M	AhJMJ16	0.0121805	0.0391259	0.311314	2.40923
arahy.Tifrunner.gnm1.ann1.HA6SXM	AhJMJ35	arahy.Tifrunner.gnm1.ann1.SL1AZZ	AhJMJ17	0.00626766	0.0347568	0.180329	2.1402
arahy.Tifrunner.gnm1.ann1.AKBJ55	AhJMJ05	arahy.Tifrunner.gnm1.ann1.BL8W3W	AhJMJ19	0.00916678	0.0215068	0.426226	1.32431
arahy.Tifrunner.gnm1.ann1.1GV9MA	AhJMJ11	arahy.Tifrunner.gnm1.ann1.9S6AA1	AhJMJ30	0.0277741	0.0416238	0.667266	2.56304
arahy.Tifrunner.gnm1.ann1.D02CS5	AhJMJ14	arahy.Tifrunner.gnm1.ann1.GQG5UP	AhJMJ31	0.00446979	0.0259591	0.172186	1.59846
arahy.Tifrunner.gnm1.ann1.66HY6B	AhPRMT01	arahy.Tifrunner.gnm1.ann1.S977N0	AhPRMT02	0.00202361	0.0407801	0.0496224	2.51109
arahy.Tifrunner.gnm1.ann1.259MTB	AhSDG57	arahy.Tifrunner.gnm1.ann1.GI7SC3	AhSDG01	0.0123102	0.0210811	0.583945	1.2981
arahy.Tifrunner.gnm1.ann1.BQLE9W	AhSDG60	arahy.Tifrunner.gnm1.ann1.XD33H1	AhSDG06	0.0035075	0.0432775	0.0810466	2.66487
arahy.Tifrunner.gnm1.ann1.6R0DDZ	AhSDG62	arahy.Tifrunner.gnm1.ann1.ZB9HG3	AhSDG07	0.00737711	0.0208492	0.353833	1.28381
arahy.Tifrunner.gnm1.ann1.H7WJYE	AhSDG64	arahy.Tifrunner.gnm1.ann1.UA1VTY	AhSDG08	0.0134091	0.028399	0.472166	1.74871
arahy.Tifrunner.gnm1.ann1.655WP4	AhSDG51	arahy.Tifrunner.gnm1.ann1.LSW17J	AhSDG103	0.00113272	0.007747	0.146214	0.477032
arahy.Tifrunner.gnm1.ann1.GN3J12	AhSDG52	arahy.Tifrunner.gnm1.ann1.WXUV3N	AhSDG104	0.00650129	0.0281252	0.231156	1.73184
arahy.Tifrunner.gnm1.ann1.8B0ZRL	AhSDG54	arahy.Tifrunner.gnm1.ann1.E6VYRG	AhSDG106	0.00675265	0.032725	0.206345	2.01509
arahy.Tifrunner.gnm1.ann1.HIV449	AhSDG66	arahy.Tifrunner.gnm1.ann1.YEC905	AhSDG11	0.00527629	0.0315685	0.167138	1.94387
arahy.Tifrunner.gnm1.ann1.75P5EB	AhSDG78	arahy.Tifrunner.gnm1.ann1.F1EX5J	AhSDG24	0.0210533	0.0362632	0.580568	2.23295
arahy.Tifrunner.gnm1.ann1.2B8M3G	AhSDG82	arahy.Tifrunner.gnm1.ann1.M25YX6	AhSDG26	0.00954982	0.0260384	0.366758	1.60335
arahy.Tifrunner.gnm1.ann1.8UN9ME	AhSDG88	arahy.Tifrunner.gnm1.ann1.U79B3Z	AhSDG34	0.00621903	0.0382553	0.162567	2.35562
arahy.Tifrunner.gnm1.ann1.UX6KKC	AhSDG89	arahy.Tifrunner.gnm1.ann1.Y82BEI	AhSDG35	0.0275745	0.0700589	0.393591	4.31397
arahy.Tifrunner.gnm1.ann1.E3AN2D	AhSDG90	arahy.Tifrunner.gnm1.ann1.SPP5W5	AhSDG37	0.00401648	0.0325254	0.123487	2.0028
arahy.Tifrunner.gnm1.ann1.IG5XIH	AhSDG92	arahy.Tifrunner.gnm1.ann1.XAPR04	AhSDG40	0.0052341	0.0319537	0.163803	1.96759
arahy.Tifrunner.gnm1.ann1.3DA894	AhSDG93	arahy.Tifrunner.gnm1.ann1.D032ER	AhSDG41	0.00935441	0.0248229	0.376846	1.5285
arahy.Tifrunner.gnm1.ann1.3EP048	AhSDG94	arahy.Tifrunner.gnm1.ann1.KX5A8F	AhSDG42	0.00958524	0.0380816	0.251703	2.34492
arahy.Tifrunner.gnm1.ann1.B8MN22	AhSDG97	arahy.Tifrunner.gnm1.ann1.H6ML7T	AhSDG46	0.00921478	0.0414818	0.22214	2.5543
arahy.Tifrunner.gnm1.ann1.G9MQRS	AhSDG98	arahy.Tifrunner.gnm1.ann1.SCNC0P	AhSDG47	0.00121581	0.031944	0.0380605	1.96699
arahy.Tifrunner.gnm1.ann1.E1ZVHS	AhSDG100	arahy.Tifrunner.gnm1.ann1.IBY72V	AhSDG48	0.0114991	0.0192062	0.598717	1.18265
arahy.Tifrunner.gnm1.ann1.8FW391	AhSDG102	arahy.Tifrunner.gnm1.ann1.IE8JUR	AhSDG50	0.015285	0.0476824	0.320558	2.93611
arahy.Tifrunner.gnm1.ann1.5KH3HF	AhSDG105	arahy.Tifrunner.gnm1.ann1.JY9KRK	AhSDG53	0.0342777	0.0983412	0.348559	6.05549
arahy.Tifrunner.gnm1.ann1.G2C68E	AhSDG02	arahy.Tifrunner.gnm1.ann1.TB4ASA	AhSDG55	0.0117257	0.0332685	0.352457	2.04855
arahy.Tifrunner.gnm1.ann1.KMC0NT	AhSDG43	arahy.Tifrunner.gnm1.ann1.TXM5HR	AhSDG61	0.00832703	0.03225	0.258202	1.98584
arahy.Tifrunner.gnm1.ann1.HT4QGD	AhSDG09	arahy.Tifrunner.gnm1.ann1.RTBW6H	AhSDG65	0.013193	0.0523468	0.25203	3.22333
arahy.Tifrunner.gnm1.ann1.AF56D0	AhSDG12	arahy.Tifrunner.gnm1.ann1.B96KF5	AhSDG67	0.00884417	0.0313947	0.281709	1.93317
arahy.Tifrunner.gnm1.ann1.MH4CM1	AhSDG14	arahy.Tifrunner.gnm1.ann1.RN3XR3	AhSDG69	0.0215842	0.0532128	0.405621	3.27665
arahy.Tifrunner.gnm1.ann1.36ZQJX	AhSDG15	arahy.Tifrunner.gnm1.ann1.F7NAU0	AhSDG70	0.009232	0.0245048	0.376743	1.50892
arahy.Tifrunner.gnm1.ann1.1L2ERA	AhSDG16	arahy.Tifrunner.gnm1.ann1.P0RXA9	AhSDG71	0.0190041	0.0829506	0.229102	5.1078
arahy.Tifrunner.gnm1.ann1.CZ6VEU	AhSDG18	arahy.Tifrunner.gnm1.ann1.ZYNV17	AhSDG72	0.000856287	0.0143202	0.0597955	0.881788
arahy.Tifrunner.gnm1.ann1.4E9YQ9	AhSDG22	arahy.Tifrunner.gnm1.ann1.A2AIVT	AhSDG76	0.00582245	0.0262007	0.222225	1.61334
arahy.Tifrunner.gnm1.ann1.B4Q1Z0	AhSDG28	arahy.Tifrunner.gnm1.ann1.K909MU	AhSDG80	0.00723333	0.0320191	0.225907	1.97162
arahy.Tifrunner.gnm1.ann1.K3KASK	AhSDG27	arahy.Tifrunner.gnm1.ann1.YP76SE	AhSDG81	0.00200267	0.0169773	0.117962	1.0454
arahy.Tifrunner.gnm1.ann1.68RZIY	AhSDG25	arahy.Tifrunner.gnm1.ann1.W86IKX	AhSDG83	0.0179223	0.031479	0.569341	1.93836
arahy.Tifrunner.gnm1.ann1.27B95C	AhSDG33	arahy.Tifrunner.gnm1.ann1.AP90LP	AhSDG85	0.0629754	0.0831133	0.757706	5.11781
arahy.Tifrunner.gnm1.ann1.WF7TJ5	AhSDG39	arahy.Tifrunner.gnm1.ann1.Y35QAD	AhSDG91	0.00584039	0.0333388	0.175183	2.05288
arahy.Tifrunner.gnm1.ann1.46RN8V	AhSDG44	arahy.Tifrunner.gnm1.ann1.W9B7XJ	AhSDG95	0.0085086	0.0126357	0.673379	0.778059
arahy.Tifrunner.gnm1.ann1.83HUSC	AhSDG49	arahy.Tifrunner.gnm1.ann1.Z2GQ5K	AhSDG99	0.0086792	0.0280175	0.309777	1.72522
arahy.Tifrunner.gnm1.ann1.PC7QSD	AhSRT01	arahy.Tifrunner.gnm1.ann1.V7V5NB	AhSRT03	0.0150122	0.0436616	0.343831	2.68853
arahy.Tifrunner.gnm1.ann1.5W1UEZ	AhSRT02	arahy.Tifrunner.gnm1.ann1.X6R2FG	AhSRT04	0.013816	0.0389572	0.354646	2.39884

## Sheet: Table S8
Seq_1	ID_1	chr	Seq_2	ID_2	chr	Ka	Ks	Ka_Ks	T(Mya)
arahy.Tifrunner.gnm1.ann1.C4BN37	AhSDG04	1	arahy.Tifrunner.gnm1.ann1.LAJ77U	AhSDG21	5	0.268242	0.904881	0.296439	55.7193
arahy.Tifrunner.gnm1.ann1.KMC0NT	AhSDG43	8	arahy.Tifrunner.gnm1.ann1.M25YX6	AhSDG26	6	0.265669	0.937443	0.283397	57.7243
arahy.Tifrunner.gnm1.ann1.12AQES	AhSDG23	5	arahy.Tifrunner.gnm1.ann1.GI7SC3	AhSDG01	1	0.191958	0.691351	0.277657	42.5709
arahy.Tifrunner.gnm1.ann1.68RZIY	AhSDG25	6	arahy.Tifrunner.gnm1.ann1.ZB9HG3	AhSDG07	2	0.262726	0.650814	0.403688	40.0748
arahy.Tifrunner.gnm1.ann1.CMJ8L0	AhSDG32	6	arahy.Tifrunner.gnm1.ann1.SPP5W5	AhSDG37	8	0.155015	0.765963	0.202379	47.1652
arahy.Tifrunner.gnm1.ann1.AKBJ55	AhJMJ05	3	arahy.Tifrunner.gnm1.ann1.SL1AZZ	AhJMJ17	10	0.212224	0.7865	0.269834	48.4298
arahy.Tifrunner.gnm1.ann1.63G8L5	AhHDT03	8	arahy.Tifrunner.gnm1.ann1.BG7X3L	AhHDT01	3	0.257809	1.02788	0.250817	63.293

## Sheet: Table S9
Seq_1	ID_1	chr	Seq_2	ID_2	chr	Ka	Ks	Ka_Ks	T(Mya)
arahy.Tifrunner.gnm1.ann1.BL8W3W	AhJMJ19	12	arahy.Tifrunner.gnm1.ann1.HA6SXM	AhJMJ35	20	0.213316	0.79578	0.268059	49.0012
arahy.Tifrunner.gnm1.ann1.75P5EB	AhSDG78	15	arahy.Tifrunner.gnm1.ann1.G9MQRS	AhSDG98	19	0.167088	0.879287	0.190027	54.1433
arahy.Tifrunner.gnm1.ann1.2B8M3G	AhSDG82	16	arahy.Tifrunner.gnm1.ann1.TXM5HR	AhSDG61	12	0.26144	0.908349	0.287819	55.9328
arahy.Tifrunner.gnm1.ann1.DY7VNH	AhHDT07	18	arahy.Tifrunner.gnm1.ann1.VS5FH3	AhHDT04	13	0.312357	0.914776	0.341458	56.3285

## Sheet: Table S10
Gene locus（Gene ID）	Gene name	Chromosome	Gene locus（Gene ID）	Gene name	Chromosome	Resourse	E-value	Ka	Ks	Ka_Ks	T(Mya)
arahy.Tifrunner.gnm1.ann1.GI7SC3	AhSDG01	Aha-ta1:1050255	arahy.Tifrunner.gnm1.ann1.12AQES	AhSDG23	Aha-ta5:9493984	WGD	0	0.191958	0.691351	0.277657	42.5709
arahy.Tifrunner.gnm1.ann1.C4BN37	AhSDG04	Aha-ta1:35019733	arahy.Tifrunner.gnm1.ann1.LAJ77U	AhSDG21	Aha-ta5:5167243	WGD	0	0.268242	0.904881	0.296439	55.7193
arahy.Tifrunner.gnm1.ann1.SL1AZZ	AhJMJ17	Aha-ta10:3277795	arahy.Tifrunner.gnm1.ann1.AKBJ55	AhJMJ05	Aha-ta3:126429302	WGD	0	0.212224	0.7865	0.269834	48.4298
arahy.Tifrunner.gnm1.ann1.ZB9HG3	AhSDG07	Aha-ta2:19346584	arahy.Tifrunner.gnm1.ann1.68RZIY	AhSDG25	Aha-ta6:941370	WGD	0	0.262726	0.650814	0.403688	40.0748
arahy.Tifrunner.gnm1.ann1.BG7X3L	AhHDT01	Aha-ta3:510829	arahy.Tifrunner.gnm1.ann1.63G8L5	AhHDT03	Aha-ta8:29970440	WGD	4.54e-17	0.257809	1.02788	0.250817	63.293
arahy.Tifrunner.gnm1.ann1.CMJ8L0	AhSDG32	Aha-ta6:107271129	arahy.Tifrunner.gnm1.ann1.SPP5W5	AhSDG37	Aha-ta8:7748274	WGD	0	0.155015	0.765963	0.202379	47.1652
arahy.Tifrunner.gnm1.ann1.M25YX6	AhSDG26	Aha-ta6:2529365	arahy.Tifrunner.gnm1.ann1.KMC0NT	AhSDG43	Aha-ta8:49145841	WGD	0	0.266731	0.941853	0.283198	57.9959
arahy.Tifrunner.gnm1.ann1.KN38JA	AhHAM02	Aha-ta6:8774667	arahy.Tifrunner.gnm1.ann1.B34789	AhHAM03	Aha-ta6:8852022	proximal	1.11e-93	0.0421145	0.0426304	0.987898	2.62502
arahy.Tifrunner.gnm1.ann1.0DY3J5	AhHDA01	Aha-ta1:1810033	arahy.Tifrunner.gnm1.ann1.HKB08G	AhHDA05	Aha-ta3:435231	transposed	3.57e-28	0.445065	NaN	NaN	NaN
arahy.Tifrunner.gnm1.ann1.1GV9MA	AhJMJ11	Aha-ta6:106298651	arahy.Tifrunner.gnm1.ann1.D02CS5	AhJMJ14	Aha-ta9:31812342	transposed	9.75e-123	0.642397	2.61546	0.245616	161.05
arahy.Tifrunner.gnm1.ann1.2VZW82	AhSDG03	Aha-ta1:19872082	arahy.Tifrunner.gnm1.ann1.XAPR04	AhSDG40	Aha-ta8:32127793	transposed	8.71e-55	0.147468	0.175075	0.842313	10.7805
arahy.Tifrunner.gnm1.ann1.36ZQJX	AhSDG15	Aha-ta4:22385196	arahy.Tifrunner.gnm1.ann1.M25YX6	AhSDG26	Aha-ta6:2529365	transposed	4.83e-30	0.803588	NaN	NaN	NaN
arahy.Tifrunner.gnm1.ann1.3AS2PE	AhSDG30	Aha-ta6:85055782	arahy.Tifrunner.gnm1.ann1.LAJ77U	AhSDG21	Aha-ta5:5167243	transposed	1.08e-114	0.653976	2.88915	0.226356	177.903
arahy.Tifrunner.gnm1.ann1.46RN8V	AhSDG44	Aha-ta9:17656208	arahy.Tifrunner.gnm1.ann1.B4Q1Z0	AhSDG28	Aha-ta6:7618215	transposed	0	0.233503	0.610588	0.382424	37.5978
arahy.Tifrunner.gnm1.ann1.5L52L8	AhJMJ02	Aha-ta2:76027768	arahy.Tifrunner.gnm1.ann1.TZG1XT	AhJMJ10	Aha-ta6:2457822	transposed	1.02e-11	0.523241	NaN	NaN	NaN
arahy.Tifrunner.gnm1.ann1.62D34N	AhSDG29	Aha-ta6:75236798	arahy.Tifrunner.gnm1.ann1.XAPR04	AhSDG40	Aha-ta8:32127793	transposed	2.56e-52	0.374016	0.445179	0.840147	27.4125
arahy.Tifrunner.gnm1.ann1.6VV6NG	AhSDG10	Aha-ta3:121681878	arahy.Tifrunner.gnm1.ann1.KMC0NT	AhSDG43	Aha-ta8:49145841	transposed	0	0.0369599	0.0666945	0.554166	4.10681
arahy.Tifrunner.gnm1.ann1.AF56D0	AhSDG12	Aha-ta3:135841562	arahy.Tifrunner.gnm1.ann1.MH4CM1	AhSDG14	Aha-ta4:21210514	transposed	4.72e-13	0.897072	NaN	NaN	NaN
arahy.Tifrunner.gnm1.ann1.AZF8WI	AhHDA07	Aha-ta3:43353291	arahy.Tifrunner.gnm1.ann1.HKB08G	AhHDA05	Aha-ta3:435231	transposed	2.14e-122	0.450898	NaN	NaN	NaN
arahy.Tifrunner.gnm1.ann1.CZ6VEU	AhSDG18	Aha-ta4:115002192	arahy.Tifrunner.gnm1.ann1.YEC905	AhSDG11	Aha-ta3:135280332	transposed	4.62e-28	0.794768	3.26853	0.243158	201.264
arahy.Tifrunner.gnm1.ann1.DS9TRP	AhSDG17	Aha-ta4:114790978	arahy.Tifrunner.gnm1.ann1.IBY72V	AhSDG48	Aha-ta9:115813886	transposed	6.33e-16	0.542854	4.16955	0.130195	256.746
arahy.Tifrunner.gnm1.ann1.FWC0NE	AhHDT02	Aha-ta6:58248037	arahy.Tifrunner.gnm1.ann1.63G8L5	AhHDT03	Aha-ta8:29970440	transposed	1.61e-16	0.573618	1.50737	0.380543	92.8182
arahy.Tifrunner.gnm1.ann1.G2C68E	AhSDG02	Aha-ta1:10617190	arahy.Tifrunner.gnm1.ann1.LAJ77U	AhSDG21	Aha-ta5:5167243	transposed	2.94e-118	0.668572	NaN	NaN	NaN
arahy.Tifrunner.gnm1.ann1.I3MG1X	AhSDG13	Aha-ta4:18913720	arahy.Tifrunner.gnm1.ann1.XAPR04	AhSDG40	Aha-ta8:32127793	transposed	6.69e-43	0.450554	0.993504	0.4535	61.1764
arahy.Tifrunner.gnm1.ann1.JNKP0R	AhHDA08	Aha-ta3:120047696	arahy.Tifrunner.gnm1.ann1.ZD7DCY	AhHDA04	Aha-ta1:110042403	transposed	2.74e-56	0.705111	3.11275	0.226524	191.672
arahy.Tifrunner.gnm1.ann1.JY9KRK	AhSDG53	Aha-ta10:114903105	arahy.Tifrunner.gnm1.ann1.LAJ77U	AhSDG21	Aha-ta5:5167243	transposed	3.7e-115	0.59923	NaN	NaN	NaN
arahy.Tifrunner.gnm1.ann1.K131WV	AhSDG45	Aha-ta9:45832604	arahy.Tifrunner.gnm1.ann1.K3KASK	AhSDG27	Aha-ta6:3580014	transposed	0	0.293602	0.918565	0.319631	56.5619
arahy.Tifrunner.gnm1.ann1.KX5A8F	AhSDG42	Aha-ta8:42914600	arahy.Tifrunner.gnm1.ann1.LAJ77U	AhSDG21	Aha-ta5:5167243	transposed	1.69e-118	0.663753	2.65799	0.24972	163.67
arahy.Tifrunner.gnm1.ann1.MVN91E	AhHDA10	Aha-ta8:30998036	arahy.Tifrunner.gnm1.ann1.ZD7DCY	AhHDA04	Aha-ta1:110042403	transposed	1.76e-45	0.73185	1.82047	0.402012	112.098
arahy.Tifrunner.gnm1.ann1.NCWU1I	AhSDG19	Aha-ta4:126625665	arahy.Tifrunner.gnm1.ann1.SPP5W5	AhSDG37	Aha-ta8:7748274	transposed	1.76e-67	0.778321	3.12677	0.248922	192.535
arahy.Tifrunner.gnm1.ann1.SCNC0P	AhSDG47	Aha-ta9:83425372	arahy.Tifrunner.gnm1.ann1.XD33H1	AhSDG06	Aha-ta1:97141574	transposed	6.17e-72	0.465815	NaN	NaN	NaN
arahy.Tifrunner.gnm1.ann1.SH03NM	AhJMJ13	Aha-ta8:38549120	arahy.Tifrunner.gnm1.ann1.NP34ZW	AhJMJ07	Aha-ta5:1425499	transposed	1.45e-33	0.356482	0.405677	0.878732	24.9801
arahy.Tifrunner.gnm1.ann1.SLLT2W	AhJMJ01	Aha-ta1:24067965	arahy.Tifrunner.gnm1.ann1.TZG1XT	AhJMJ10	Aha-ta6:2457822	transposed	0	0.508105	NaN	NaN	NaN
arahy.Tifrunner.gnm1.ann1.SUA2GQ	AhJMJ12	Aha-ta7:16939147	arahy.Tifrunner.gnm1.ann1.NP34ZW	AhJMJ07	Aha-ta5:1425499	transposed	7.62e-50	0.116654	0.184736	0.631462	11.3754
arahy.Tifrunner.gnm1.ann1.U3SYI0	AhHDA02	Aha-ta1:70232486	arahy.Tifrunner.gnm1.ann1.HKB08G	AhHDA05	Aha-ta3:435231	transposed	1.37e-57	0.429038	NaN	NaN	NaN
arahy.Tifrunner.gnm1.ann1.U79B3Z	AhSDG34	Aha-ta6:109281282	arahy.Tifrunner.gnm1.ann1.SPP5W5	AhSDG37	Aha-ta8:7748274	transposed	1.46e-31	0.675012	2.41416	0.279606	148.655
arahy.Tifrunner.gnm1.ann1.U8SEXI	AhHDA09	Aha-ta6:111478026	arahy.Tifrunner.gnm1.ann1.ZD7DCY	AhHDA04	Aha-ta1:110042403	transposed	4.93e-21	0.900426	NaN	NaN	NaN
arahy.Tifrunner.gnm1.ann1.UA1VTY	AhSDG08	Aha-ta2:90752097	arahy.Tifrunner.gnm1.ann1.LAJ77U	AhSDG21	Aha-ta5:5167243	transposed	1.68e-118	0.495434	1.68992	0.29317	104.059
arahy.Tifrunner.gnm1.ann1.W4A4ZK	AhHDMA05	Aha-ta8:4321341	arahy.Tifrunner.gnm1.ann1.D2JSQE	AhHDMA06	Aha-ta8:10277719	transposed	6.42e-42	0.872798	1.69372	0.515316	104.293
arahy.Tifrunner.gnm1.ann1.XDJV4T	AhHDA03	Aha-ta1:108212715	arahy.Tifrunner.gnm1.ann1.ZD7DCY	AhHDA04	Aha-ta1:110042403	transposed	1.11e-67	0.602826	1.84432	0.326855	113.567
arahy.Tifrunner.gnm1.ann1.Y65GI2	AhJMJ09	Aha-ta6:1274916	arahy.Tifrunner.gnm1.ann1.YCYE8Z	AhJMJ06	Aha-ta3:137043114	transposed	7.33e-145	0.553395	NaN	NaN	NaN
arahy.Tifrunner.gnm1.ann1.YB98JC	AhJMJ04	Aha-ta3:73483498	arahy.Tifrunner.gnm1.ann1.YCYE8Z	AhJMJ06	Aha-ta3:137043114	transposed	0	0.205099	0.801732	0.25582	49.3678
arahy.Tifrunner.gnm1.ann1.Z6G03S	AhHDMA08	Aha-ta8:50349955	arahy.Tifrunner.gnm1.ann1.D2JSQE	AhHDMA06	Aha-ta8:10277719	transposed	8.77e-43	0.756466	NaN	NaN	NaN
arahy.Tifrunner.gnm1.ann1.10Y5RS	AhHAM04	Aha-ta9:6307144	arahy.Tifrunner.gnm1.ann1.B54JNT	AhHAM01	Aha-ta3:42889899	dispersed	1.1e-67	0.396188	0.43168	0.917782	26.5813
arahy.Tifrunner.gnm1.ann1.2Q625H	AhSDG36	Aha-ta7:14525206	arahy.Tifrunner.gnm1.ann1.Y82BEI	AhSDG35	Aha-ta7:13680058	dispersed	0	0.0372008	0.0725896	0.512481	4.46981
arahy.Tifrunner.gnm1.ann1.83HUSC	AhSDG49	Aha-ta9:117214969	arahy.Tifrunner.gnm1.ann1.Z22D2G	AhSDG38	Aha-ta8:10002205	dispersed	5.77e-57	0.812653	NaN	NaN	NaN
arahy.Tifrunner.gnm1.ann1.GH32MD	AhJMJ03	Aha-ta3:42705431	arahy.Tifrunner.gnm1.ann1.Z1XI1M	AhJMJ16	Aha-ta9:119002891	dispersed	2.4e-14	0.603536	NaN	NaN	NaN
arahy.Tifrunner.gnm1.ann1.H6ML7T	AhSDG46	Aha-ta9:81410889	arahy.Tifrunner.gnm1.ann1.2Q625H	AhSDG36	Aha-ta7:14525206	dispersed	2.06e-11	0.901885	3.33317	0.270579	205.245
arahy.Tifrunner.gnm1.ann1.H6ML7T	AhSDG46	Aha-ta9:81410889	arahy.Tifrunner.gnm1.ann1.Y82BEI	AhSDG35	Aha-ta7:13680058	dispersed	7.49e-13	0.866041	2.60648	0.332265	160.497
arahy.Tifrunner.gnm1.ann1.Z1XI1M	AhJMJ16	Aha-ta9:119002891	arahy.Tifrunner.gnm1.ann1.AJP7R9	AhJMJ08	Aha-ta5:41943244	dispersed	5.11e-41	0.799985	2.30692	0.346777	142.052

[truncated: 7 more sheets: Table S11, Table S12, Table S13, Table S14, Table S15, Table S16, Table S17]
